# Supplementary material for: Sex Differences in Fish Oil and Olanzapine Effects on Gut Microbiota in Diet-Induced Obese Mice
Source: Nutrients. 2022 Jan 14;14(2):349. doi: 10.3390/nu14020349 (PMC8780445; doi:10.3390/nu14020349)
Supplement: Supplementary file 1 [file nutrients-14-00349-s001.zip]

Archive with 4 entries (4 files):
- Figures_S1_S6_Supp_12012021.pdf
- Table S1_Diet Composition_12012021.pdf
- Tables S2-S6_Male_12012021.xlsx
- Tables S7-S11_Female_12012021.xlsx
