# Supplementary material for: Sex Differences in Fish Oil and Olanzapine Effects on Gut Microbiota in Diet-Induced Obese Mice
Source: Nutrients. 2022 Jan 14;14(2):349. doi: 10.3390/nu14020349 (PMC8780445; doi:10.3390/nu14020349)
Supplement: Supplementary file 1 [file nutrients-14-00349-s001.zip › Tables S2-S6_Male_12012021.xlsx]

## Sheet: phylum
	Table S2: Mean relative abundance (%) of phylum across each of the feeding groups in male mice. Results are given as mean±SEM.
	OTU	HF	HF-FO	HF-FO-OLZ	HF-OLZ	p_value
	Firmicutes	53.8349±8.0789	42.51±1.5433	36.16±3.7828	49.6636±7.4523	0.288915
	Bacteroidetes	27.9188±4.2777	38.2869±3.7774	39.9413±4.3186	29.7318±3.9264	0.171676
	Verrucomicrobia	13.707±8.5139	14.4802±6.2088	19.5622±7.8729	17.4638±4.0882	0.918534
	Actinobacteria	2.3102±1.9526	2.8847±1.0563	1.7509±1.1671	0.7639±0.3323	0.597112
	Proteobacteria	2.1546±0.4253	1.7423±0.0965	2.4899±0.7204	2.2927±0.2376	0.656539

## Sheet: class
	Table S3: Mean relative abundance (%) of class level across each of the feeding groups in male mice. Results are given as mean±SEM.
	OTU	HF	HF-FO	HF-FO-OLZ	HF-OLZ	p_value
	Clostridia	48.7308±8.0102	37.1958±1.7912	34.7985±3.8069	43.8608±6.451
	Bacteroidia	27.8415±4.266	38.1375±3.7611	39.8377±4.3054	29.6378±3.9301
	Verrucomicrobiae	13.7004±8.5105	14.4745±6.207	19.5547±7.8703	17.4539±4.0863
	Bacilli	3.7859±1.4098	2.7511±0.3253	0.9105±0.3817	3.9527±1.6553
	Actinobacteria.class	2.3107±1.953	2.8859±1.0566	1.7516±1.1676	0.7644±0.3326
	Deltaproteobacteria	2.0642±0.4188	1.6187±0.0947	1.7547±0.1983	2.204±0.2249
	Erysipelotrichi	1.125±0.5866	2.2418±0.269	0.2667±0.1359	1.623±0.633
	Negativicutes	0.2157±0.0616	0.3388±0.0603	0.2018±0.0597	0.2542±0.0881
	Flavobacteria	0.0678±0.0098	0.1211±0.0211	0.0907±0.0061	0.0879±0.0043
	Gammaproteobacteria	0.0352±0.005	0.0573±0.0092	0.0881±0.0568	0.0355±0.0104
	Nitrospira.class	0.0305±0.0126	0.0173±0.0031	0.0152±0.0085	0.0201±0.0048
	Epsilonproteobacteria	0.0264±8e-04	0.0322±0.0147	0.0295±0.0062	0.0307±0.0084
	Cytophagia	0.0203±0.0066	0.0395±0.004	0.0295±0.0128	0.0193±0.0058
	Alphaproteobacteria	0.0189±0.0029	0.027±0.0043	0.0894±0.0793	0.0156±0.0055
	Betaproteobacteria	0.0065±0.0013	0.0036±0.0016	0.5259±0.5101	0.0044±0.0011
	Mollicutes	0.0051±9e-04	0.0411±0.0078	0.0224±0.0057	0.0216±0.0142
	Spirochaetes.class	0.0035±0.0013	0.003±0.0011	0.0012±4e-04	0.0026±6e-04
	Thermotogae.class	0.0035±0.001	0.0025±2e-04	0.0043±7e-04	0.0043±0.0015
	Aquificae.class	0.0018±5e-04	0.0042±0.0012	0.0028±0.002	0.002±7e-04
	Sphingobacteria	0.0015±5e-04	0.0029±0.0012	0.002±6e-04	0.0014±5e-04
	Chlorophyceae	0.0013±5e-04	6e-04±6e-04	1e-04±1e-04	2e-04±2e-04
	Dehalococcoidetes	0.001±5e-04	6e-04±1e-04	4e-04±2e-04	4e-04±1e-04
	Spartobacteria	7e-04±2e-04	6e-04±4e-04	0.0012±6e-04	0.0018±0.0011
	Deinococci	4e-04±4e-04	1e-04±1e-04	0±0	0±0
	Fibrobacteres.class	3e-04±2e-04	9e-04±5e-04	1e-04±1e-04	2e-04±1e-04
	Gloeobacteria	2e-04±1e-04	1e-04±1e-04	1e-04±1e-04	1e-04±1e-04
	Fusobacteria.class	2e-04±1e-04	0±0	1e-04±1e-04	1e-04±1e-04
	Dinophyceae	2e-04±1e-04	2e-04±1e-04	1e-04±1e-04	2e-04±1e-04
	Solibacteres	1e-04±1e-04	1e-04±1e-04	0±0	1e-04±1e-04
	Chlamydiae.class	1e-04±1e-04	1e-04±1e-04	0±0	0±0
	Chloroflexi.class	1e-04±1e-04	0±0	0±0	0±0
	Planctomycetacia	1e-04±1e-04	0±0	2e-04±2e-04	1e-04±1e-04
	Trebouxiophyceae	1e-04±1e-04	0±0	0.0199±0.0199	0±0
	Gnetopsida	1e-04±1e-04	1e-04±1e-04	0±0	0±0
	Bangiophyceae	1e-04±1e-04	2e-04±1e-04	1e-04±1e-04	2e-04±2e-04
	Chlorobia	0±0	1e-04±1e-04	0±0	1e-04±1e-04
	Dictyoglomia	0±0	1e-04±1e-04	0±0	2e-04±1e-04
	Zetaproteobacteria	0±0	2e-04±1e-04	0±0	0±0
	Thermodesulfobacteria.class	0±0	1e-04±1e-04	0±0	0±0
	Opitutae	0±0	0±0	0±0	0±0
	Coscinodiscophyceae	0±0	1e-04±1e-04	0±0	0±0
	Ulvophyceae	0±0	0±0	1e-04±1e-04	0±0
	Coniferopsida	0±0	1e-04±1e-04	1e-04±1e-04	1e-04±1e-04
	Isoetopsida	0±0	0±0	0±0	0±0
	Liliopsida	0±0	0±0	3e-04±3e-04	0±0
	Mesostigmatophyceae	0±0	0±0	0±0	0±0
	Sphagnopsida	0±0	0±0	0±0	0±0
	Zygnemophyceae	0±0	0±0	0±0	0±0
	Compsopogonophyceae	0±0	0±0	0±0	0±0
	Florideophyceae	0±0	0±0	1e-04±1e-04	0±0

## Sheet: order
	Table S4: Mean relative abundance (%) of order level across each of the feeding groups in male mice. Results are given as mean±SEM.
	OTU	HF	HF-FO	HF-FO-OLZ	HF-OLZ	p_value
	Clostridiales	48.9148±8.0229	37.3337±1.8261	34.988±3.8365	44.0666±6.4906	0.394189
	Bacteroidales	27.9624±4.2963	38.3114±3.8302	40.076±4.3638	29.7712±3.922	0.172193
	Verrucomicrobiales	13.7643±8.5557	14.5213±6.2233	19.6617±7.9154	17.5257±4.081	0.917643
	Bacillales	2.2695±0.7444	0.7349±0.1794	0.3957±0.1367	0.7719±0.4215	0.071491
	Bifidobacteriales	2.1716±1.9015	2.5082±1.0483	1.4764±1.2222	0.6369±0.3057	0.652578
	Desulfovibrionales	1.679±0.3973	1.2313±0.0601	1.2625±0.2797	1.7509±0.2344	0.417046
	Lactobacillales	1.5311±0.8059	2.0275±0.1657	0.5193±0.2461	3.2064±1.6211	0.40418
	Erysipelotrichales	1.1293±0.5884	2.2521±0.273	0.2685±0.1369	1.6327±0.6374	0.119861
	Selenomonadales	0.2166±0.0618	0.3401±0.0602	0.203±0.0601	0.2556±0.0888	0.609272
	Coriobacteriales	0.0982±0.0542	0.3268±0.0241	0.1014±0.0378	0.1011±0.0313	0.00528444
	Flavobacteriales	0.0681±0.0099	0.1217±0.0213	0.0912±0.0062	0.0883±0.0043	0.0615928
	Actinomycetales	0.0387±0.0093	0.0628±0.0326	0.1644±0.1376	0.0289±0.0064	0.475509
	Nitrospirales	0.0307±0.0126	0.0174±0.0031	0.0153±0.0085	0.0202±0.0049	0.560579
	Cytophagales	0.0204±0.0067	0.0397±0.0041	0.0297±0.0129	0.0194±0.0059	0.288045
	Nostocales	0.0145±0.0076	0.0093±0.0013	0.0091±0.0044	0.0104±0.0046	0.867696
	Pasteurellales	0.0118±0.0018	0.0123±6e-04	0.0091±0.0029	0.0139±0.0046	0.778931
	Oscillatoriales	0.0116±0.0021	0.0148±0.0017	0.018±8e-04	0.0133±0.004	0.498632
	Thermoanaerobacterales	0.0105±0.0034	0.0235±0.0116	0.0136±0.0051	0.012±0.0029	0.502185
	Thermoleophilales	0.0071±0.007	4e-04±1e-04	0.001±5e-04	3e-04±2e-04	0.425537
	Rhodospirillales	0.004±0.0014	0.0043±9e-04	0.0052±0.0027	0.0038±0.0025	0.964155
	Chromatiales	0.0036±9e-04	0.0223±0.0068	0.0051±0.0014	0.0055±0.0016	0.0123264
	Spirochaetales	0.0035±0.0013	0.003±0.0012	0.0012±4e-04	0.0026±6e-04	0.374276
	Thermotogales	0.0035±0.001	0.0025±2e-04	0.0043±7e-04	0.0043±0.0015	0.634202
	Nautiliales	0.0033±9e-04	0.0065±0.0016	0.0045±0.0033	0.006±0.0019	0.724351
	Anaeroplasmatales	0.0033±0.0014	0.0383±0.008	0.0209±0.006	0.0176±0.0131	0.172613
	Rhodocyclales	0.0024±0.001	4e-04±4e-04	0.0093±0.0093	7e-04±2e-04	0.470426
	Desulfobacterales	0.0023±9e-04	0.0035±0.0011	0.0013±7e-04	0.0016±7e-04	0.317751
	Halanaerobiales	0.0022±0.001	0.0023±3e-04	7e-04±4e-04	0.0018±8e-04	0.439339
	Acidimicrobiales	0.0021±4e-04	0.0025±0.001	0.0027±0.0013	0.002±2e-04	0.902219
	Campylobacterales	0.002±6e-04	0.001±5e-04	0.0011±1e-04	0.0029±0.001	0.294708
	Aquificales	0.0018±5e-04	0.0042±0.0012	0.0028±0.002	0.002±7e-04	0.506521
	Sphingobacteriales	0.0016±5e-04	0.0029±0.0012	0.002±7e-04	0.0014±5e-04	0.514258
	Rhizobiales	0.0015±6e-04	0.0017±2e-04	0.0341±0.0339	8e-04±5e-04	0.403924
	Acholeplasmatales	0.0015±5e-04	0.002±3e-04	0.0015±5e-04	0.0032±0.0013	0.477091
	Chlamydomonadales	0.0013±5e-04	6e-04±6e-04	1e-04±1e-04	2e-04±2e-04	0.135221
	Caulobacterales	0.0012±6e-04	0.0029±2e-04	0.0081±0.0078	0.0015±7e-04	0.546799
	Legionellales	0.0012±3e-04	5e-04±2e-04	6e-04±3e-04	7e-04±1e-04	0.223792
	Hydrogenophilales	0.001±7e-04	3e-04±1e-04	2e-04±2e-04	4e-04±2e-04	0.404929
	Burkholderiales	9e-04±1e-04	7e-04±4e-04	0.5172±0.517	9e-04±5e-04	0.380465
	Xanthomonadales	7e-04±3e-04	8e-04±6e-04	0.0018±0.0015	9e-04±3e-04	0.771832
	Desulfuromonadales	6e-04±4e-04	0.0013±1e-04	0.0023±0.0013	8e-04±3e-04	0.317562
	Rhodobacterales	5e-04±2e-04	0±0	0±0	0±0	0.0470132
	Deinococcales	4e-04±4e-04	1e-04±1e-04	0±0	0±0	0.432812
	Fibrobacterales	3e-04±2e-04	9e-04±6e-04	1e-04±1e-04	2e-04±1e-04	0.299505
	Rubrobacterales	2e-04±1e-04	1e-04±1e-04	0.0134±0.0133	1e-04±1e-04	0.382281
	Gloeobacterales	2e-04±1e-04	1e-04±1e-04	1e-04±1e-04	1e-04±1e-04	0.92814
	Fusobacteriales	2e-04±1e-04	0±0	1e-04±1e-04	1e-04±1e-04	0.637649
	Desulfurellales	2e-04±1e-04	1e-04±1e-04	1e-04±1e-04	1e-04±1e-04	0.946424
	Syntrophobacterales	2e-04±1e-04	2e-04±1e-04	1e-04±1e-04	1e-04±1e-04	0.622144
	Acidithiobacillales	2e-04±1e-04	3e-04±2e-04	4e-04±2e-04	2e-04±1e-04	0.811318
	Dinophysiales	2e-04±1e-04	2e-04±1e-04	1e-04±1e-04	2e-04±1e-04	0.875211
	Solibacterales	1e-04±1e-04	1e-04±1e-04	0±0	1e-04±1e-04	0.64019
	Chlamydiales	1e-04±1e-04	1e-04±1e-04	0±0	0±0	0.520536
	Chloroflexales	1e-04±1e-04	0±0	0±0	0±0	0.0324758
	Chroococcales	1e-04±1e-04	2e-04±1e-04	2e-04±1e-04	0.0075±0.0072	0.563205
	Pleurocapsales	1e-04±1e-04	3e-04±2e-04	5e-04±3e-04	2e-04±2e-04	0.53894
	Prochlorales	1e-04±1e-04	0±0	0±0	2e-04±1e-04	0.262888
	Planctomycetales	1e-04±1e-04	0±0	2e-04±2e-04	1e-04±1e-04	0.659011
	Rickettsiales	1e-04±1e-04	1e-04±1e-04	3e-04±1e-04	1e-04±1e-04	0.615656
	Aeromonadales	1e-04±1e-04	1e-04±1e-04	0±0	2e-04±2e-04	0.76869
	Enterobacteriales	1e-04±1e-04	0±0	0.0177±0.0177	2e-04±1e-04	0.384934
	Methylococcales	1e-04±1e-04	4e-04±2e-04	1e-04±1e-04	1e-04±1e-04	0.176718
	Oceanospirillales	1e-04±1e-04	1e-04±1e-04	1e-04±1e-04	2e-04±1e-04	0.905698
	Pseudomonadales	1e-04±1e-04	0±0	0.0325±0.0325	4e-04±2e-04	0.38229
	Salinisphaerales	1e-04±1e-04	0±0	0±0	0±0	0.379454
	Thiotrichales	1e-04±1e-04	2e-04±1e-04	0±0	1e-04±1e-04	0.329037
	Entomoplasmatales	1e-04±1e-04	4e-04±1e-04	0±0	1e-04±1e-04	0.0546899
	Mycoplasmatales	1e-04±1e-04	6e-04±1e-04	1e-04±1e-04	8e-04±4e-04	0.289745
	Ephedrales	1e-04±1e-04	1e-04±1e-04	0±0	0±0	0.520728
	Cyanidiales	1e-04±1e-04	2e-04±1e-04	1e-04±1e-04	2e-04±2e-04	0.869025
	Chlorobiales	0±0	1e-04±1e-04	0±0	1e-04±1e-04	0.360998
	Stigonematales	0±0	2e-04±2e-04	2e-04±1e-04	3e-04±1e-04	0.542897
	Thermales	0±0	0±0	0±0	0±0	1
	Dictyoglomales	0±0	1e-04±1e-04	0±0	2e-04±1e-04	0.104346
	Sphingomonadales	0±0	0±0	0.001±0.001	0±0	0.379454
	Methylophilales	0±0	2e-04±1e-04	1e-04±1e-04	1e-04±1e-04	0.613267
	Neisseriales	0±0	0±0	1e-04±1e-04	0±0	0.379454
	Nitrosomonadales	0±0	1e-04±1e-04	1e-04±1e-04	1e-04±1e-04	0.675197
	Bdellovibrionales	0±0	1e-04±1e-04	0±0	1e-04±1e-04	0.367734
	Myxococcales	0±0	0±0	0±0	0±0	1
	Alteromonadales	0±0	0±0	0±0	1e-04±1e-04	0.173899
	Mariprofundales	0±0	2e-04±1e-04	0±0	0±0	0.0610352
	Thermodesulfobacteriales	0±0	1e-04±1e-04	0±0	0±0	0.379454
	Chaetocerotales	0±0	1e-04±1e-04	0±0	0±0	0.379454
	Coscinodiscales	0±0	1e-04±1e-04	0±0	0±0	0.379454
	Eupodiscales	0±0	0±0	0±0	0±0	1
	Chlorellales	0±0	0±0	0±0	0±0	1
	Bryopsidales	0±0	0±0	1e-04±1e-04	0±0	0.379454
	Euglenales	0±0	0±0	2e-04±2e-04	1e-04±1e-04	0.593862
	Fucales	0±0	0±0	0±0	0±0	1
	Coniferales	0±0	1e-04±1e-04	1e-04±1e-04	1e-04±1e-04	0.722456
	Selaginellales	0±0	0±0	0±0	0±0	1
	Asparagales	0±0	0±0	0±0	0±0	1
	Poales	0±0	0±0	3e-04±3e-04	0±0	0.379454
	Mesostigmatales	0±0	0±0	0±0	0±0	1
	Sphagnales	0±0	0±0	0±0	0±0	1
	Apiales	0±0	0±0	0±0	0±0	1
	Aquifoliales	0±0	1e-04±1e-04	3e-04±3e-04	0±0	0.439883
	Dipsacales	0±0	0±0	0±0	0±0	1
	Fabales	0±0	0±0	0±0	0±0	1
	Gentianales	0±0	0±0	0±0	0±0	1
	Lamiales	0±0	0±0	1e-04±1e-04	0±0	0.379454
	Malpighiales	0±0	0±0	0±0	0±0	1
	Rosales	0±0	0±0	0±0	0±0	1
	Saxifragales	0±0	0±0	0±0	0±0	1
	Zygnematales	0±0	0±0	0±0	0±0	1
	Compsopogonales	0±0	0±0	0±0	0±0	1
	Ceramiales	0±0	0±0	0±0	0±0	1
	Gelidiales	0±0	0±0	1e-04±1e-04	0±0	0.379454
	Pavlovales	0±0	0±0	1e-04±1e-04	0±0	0.379454

## Sheet: family
	Table S5: Mean relative abundance (%) of family level across each of the feeding groups in male mice. Results are given as mean±SEM.
	OTU	HF	HF-FO	HF-FO-OLZ	HF-OLZ	p_value
	Porphyromonadaceae	27.0264±3.8005	36.6506±3.5743	37.8484±3.2452	27.1084±2.2734	0.0627691
	Clostridiaceae	26.4074±4.877	19.8705±1.0165	18.6158±2.6287	24.6758±3.6574	0.392161
	Verrucomicrobiaceae	14.1094±8.704	14.6934±6.2947	20.1499±8.0939	17.8423±4.0256	0.91316
	Lachnospiraceae	12.4813±1.9318	8.965±1.2247	8.8807±0.724	10.7176±1.7314	0.390631
	Ruminococcaceae	6.5073±2.5449	5.1181±0.283	4.4106±1.1825	4.6591±0.9354	0.743871
	Bifidobacteriaceae	2.2854±2.0102	2.5425±1.0658	1.5339±1.2762	0.6541±0.3148	0.665012
	Eubacteriaceae	2.0087±0.3321	2.4826±0.8424	1.5798±0.3602	2.8373±0.6665	0.509368
	Bacillaceae	1.9495±0.7802	0.5924±0.1919	0.2962±0.1598	0.6329±0.4178	0.133399
	Desulfohalobiaceae	1.7218±0.393	1.2448±0.0592	1.2932±0.2955	1.7891±0.245	0.40472
	Streptococcaceae	1.242±0.6467	1.8168±0.1964	0.4141±0.2464	1.8273±0.6402	0.261176
	Erysipelotrichaceae	1.1762±0.6195	2.2818±0.2797	0.2719±0.1377	1.6761±0.652	0.127558
	Bacteroidaceae	1.1239±0.1174	1.1089±0.192	1.2528±0.0181	0.8866±0.1736	0.394061
	Rikenellaceae	0.5196±0.2127	1.038±0.2704	1.7309±1.0517	2.3499±1.5042	0.647934
	Planococcaceae	0.2901±0.0926	0.0693±0.0141	0.0142±0.007	0.0512±0.0216	0.00867744
	Lactobacillaceae	0.2514±0.2035	0.1104±0.0409	0.0743±0.0264	1.3675±1.2635	0.60423
	Veillonellaceae	0.2227±0.0625	0.3443±0.0607	0.2071±0.0603	0.2615±0.0909	0.624874
	Coriobacteriaceae	0.1025±0.0578	0.331±0.0244	0.1042±0.0394	0.1036±0.0322	0.00684567
	Enterococcaceae	0.1004±0.019	0.1247±0.0106	0.0455±0.0173	0.0839±0.0259	0.138925
	Clostridiales.Family.XI..Incertae.Sedis	0.0713±0.0241	0.0643±0.0131	0.0579±0.0206	0.0543±0.0113	0.897448
	Flavobacteriaceae	0.0699±0.0094	0.1232±0.0216	0.0931±0.0055	0.0902±0.0038	0.0602837
	Paenibacillaceae	0.0503±0.0148	0.0348±0.0078	0.0316±0.005	0.0545±0.0176	0.583675
	Nitrospiraceae	0.0313±0.0128	0.0176±0.0031	0.0155±0.0086	0.0207±0.005	0.552819
	Peptostreptococcaceae	0.0189±0.0016	0.0125±0.0046	0.0111±0.002	0.0159±0.0028	0.335836
	Staphylococcaceae	0.0183±0.0105	0.0016±6e-04	0.0014±7e-04	0.018±0.0068	0.161348
	Peptococcaceae	0.0176±0.0036	0.0329±0.0107	0.0209±0.0032	0.0132±0.0011	0.127522
	Cytophagaceae	0.0157±0.0052	0.0345±0.0045	0.0207±0.0088	0.017±0.0053	0.197521
	Nostocaceae	0.0148±0.0076	0.0094±0.0013	0.0092±0.0044	0.0107±0.0047	0.863776
	Pasteurellaceae	0.0122±0.002	0.0125±6e-04	0.0094±0.003	0.0143±0.0048	0.787868
	Prevotellaceae	0.011±0.0016	0.0164±0.0033	0.0476±0.0346	0.0151±0.0037	0.41575
	Microbacteriaceae	0.0102±0.0014	0.0139±0.0025	0.0098±0.003	0.0137±0.0036	0.674786
	Clostridiales.Family.XII..Incertae.Sedis	0.0101±0.0074	0.0093±0.001	0.0068±0.0026	0.0088±0.0023	0.944688
	Thermoleophilaceae	0.0072±0.0071	4e-04±1e-04	0.001±6e-04	3e-04±2e-04	0.425336
	Alicyclobacillaceae	0.0072±0.0019	0.0161±0.0054	0.0473±0.0368	0.0103±0.0013	0.388359
	Thermoactinomycetaceae	0.006±8e-04	0.0164±0.0039	0.0072±0.0017	0.01±0.005	0.30296
	Brevibacteriaceae	0.0054±0.0028	0.0042±0.001	0.0023±0.0012	0.0044±0.0013	0.659596
	Corynebacteriaceae	0.0048±0.0038	0.0013±5e-04	0.0017±5e-04	0.0016±3e-04	0.508423
	Thermoanaerobacteraceae	0.0047±0.002	0.0047±9e-04	0.004±0.0016	0.0035±0.0012	0.921017
	Cyclobacteriaceae	0.0046±0.0019	0.0052±8e-04	0.0091±0.0042	0.0026±9e-04	0.258873
	Actinomycetaceae	0.0043±0.0019	0.0029±0.0011	0.0027±0.0019	0.0019±5e-04	0.632399
	Heliobacteriaceae	0.004±4e-04	0.0039±4e-04	0.0042±0.0012	0.0033±9e-04	0.853968
	Leptospiraceae	0.0037±0.0013	0.0027±0.0011	8e-04±5e-04	0.0026±7e-04	0.279841
	Rhodospirillaceae	0.0036±0.0014	0.0035±0.0011	0.0047±0.0025	0.0035±0.0023	0.965606
	Thermotogaceae	0.0036±0.001	0.0025±2e-04	0.0044±8e-04	0.0044±0.0016	0.63329
	Nautiliaceae	0.0034±0.001	0.0065±0.0016	0.0047±0.0034	0.0062±0.002	0.747906
	Ectothiorhodospiraceae	0.0034±8e-04	0.0224±0.0069	0.0053±0.0015	0.0057±0.0017	0.0128972
	Anaeroplasmataceae	0.0034±0.0014	0.0387±0.008	0.0215±0.0063	0.018±0.0134	0.179164
	Nocardiaceae	0.0029±0.0021	0.0028±0.0012	0.0199±0.0176	0.0014±5e-04	0.383691
	Propionibacteriaceae	0.0027±0.0014	0.0018±8e-04	0.0013±7e-04	0.0013±5e-04	0.676653
	Rhodocyclaceae	0.0024±0.001	4e-04±4e-04	0.0094±0.0094	7e-04±2e-04	0.471143
	Halanaerobiaceae	0.0023±0.001	0.0024±3e-04	7e-04±4e-04	0.0019±8e-04	0.440615
	Desulfobacteraceae	0.0023±9e-04	0.0036±0.0011	0.0014±7e-04	0.0016±7e-04	0.320557
	Acidimicrobiaceae	0.0022±5e-04	0.0025±0.0011	0.0028±0.0013	0.002±2e-04	0.909537
	Campylobacteraceae	0.0019±7e-04	9e-04±5e-04	9e-04±4e-04	0.0029±0.001	0.247949
	Leuconostocaceae	0.0018±0.0013	2e-04±1e-04	8e-04±7e-04	0.0072±0.0065	0.605645
	Hydrogenothermaceae	0.0016±5e-04	0.0032±0.0011	0.0024±0.0016	0.0016±6e-04	0.612285
	Acholeplasmataceae	0.0016±6e-04	0.0021±3e-04	0.0015±5e-04	0.0033±0.0013	0.47997
	Mycobacteriaceae	0.0014±0.0012	0.0013±4e-04	0.0275±0.0266	4e-04±1e-04	0.381591
	Rhodothermaceae	0.0014±6e-04	0.0025±0.001	0.0011±6e-04	0.0013±4e-04	0.496234
	Clostridiales.Family.XIV..Incertae.Sedis	0.0014±6e-04	0.0065±0.0059	0.0015±0.0013	0.0014±4e-04	0.523581
	Chlamydomonadaceae	0.0014±5e-04	6e-04±6e-04	1e-04±1e-04	2e-04±2e-04	0.128931
	Nocardioidaceae	0.0013±0.0012	5e-04±3e-04	0.0153±0.0152	2e-04±1e-04	0.407133
	Clostridiales.Family.XVIII..Incertae.Sedis	0.0013±9e-04	0.0012±6e-04	0.0017±0.0011	0.001±2e-04	0.899729
	Thermoanaerobacterales.Family.III..Incertae.Sedis	0.0013±5e-04	0.0135±0.0104	0.0024±0.0014	0.0028±0.0013	0.335412
	Caulobacteraceae	0.0012±6e-04	0.003±2e-04	0.0082±0.0079	0.0016±7e-04	0.548908
	Carnobacteriaceae	0.0011±8e-04	3e-04±1e-04	2e-04±1e-04	8e-04±3e-04	0.550165
	Hydrogenophilaceae	0.001±7e-04	3e-04±1e-04	2e-04±2e-04	4e-04±2e-04	0.394515
	Micrococcaceae	9e-04±3e-04	0.0281±0.0273	0.0305±0.0301	6e-04±2e-04	0.5235
	Streptomycetaceae	9e-04±8e-04	0.0016±6e-04	0.0047±0.0045	0.0015±7e-04	0.635804
	Thermodesulfobiaceae	9e-04±6e-04	3e-04±1e-04	0.0014±5e-04	9e-04±4e-04	0.486705
	Micromonosporaceae	8e-04±8e-04	4e-04±1e-04	8e-04±3e-04	3e-04±1e-04	0.691501
	Aerococcaceae	8e-04±3e-04	0.0011±2e-04	6e-04±1e-04	5e-04±2e-04	0.359121
	Legionellaceae	8e-04±4e-04	5e-04±2e-04	6e-04±3e-04	7e-04±1e-04	0.864713
	Xanthomonadaceae	8e-04±3e-04	8e-04±6e-04	0.0018±0.0015	9e-04±3e-04	0.776358
	Burkholderiaceae	7e-04±2e-04	2e-04±2e-04	0.5189±0.5187	8e-04±5e-04	0.380108
	Gordoniaceae	6e-04±2e-04	8e-04±2e-04	2e-04±2e-04	2e-04±1e-04	0.0755906
	Pseudonocardiaceae	6e-04±1e-04	3e-04±1e-04	0.0045±0.004	4e-04±2e-04	0.361091
	Thermomonosporaceae	6e-04±2e-04	0.0015±4e-04	3e-04±1e-04	5e-04±2e-04	0.047881
	Pelobacteraceae	6e-04±4e-04	0.0011±2e-04	0.0018±0.0014	5e-04±2e-04	0.597529
	Flammeovirgaceae	5e-04±3e-04	5e-04±3e-04	3e-04±2e-04	4e-04±2e-04	0.890448
	Rhodobacteraceae	5e-04±2e-04	0±0	0±0	0±0	0.0444814
	Acetobacteraceae	5e-04±2e-04	9e-04±2e-04	5e-04±4e-04	4e-04±2e-04	0.545735
	Promicromonosporaceae	4e-04±2e-04	3e-04±2e-04	0.0424±0.0416	0±0	0.369348
	Deinococcaceae	4e-04±4e-04	1e-04±1e-04	0±0	0±0	0.432424
	Coxiellaceae	4e-04±4e-04	0±0	0±0	0±0	0.379454
	Acidothermaceae	3e-04±2e-04	6e-04±3e-04	4e-04±2e-04	2e-04±2e-04	0.551809
	Fibrobacteraceae	3e-04±2e-04	9e-04±6e-04	1e-04±1e-04	2e-04±1e-04	0.306616
	Sporolactobacillaceae	3e-04±3e-04	0±0	0±0	3e-04±2e-04	0.548971
	Clostridiales.Family.XVII..Incertae.Sedis	3e-04±1e-04	5e-04±0	5e-04±0	4e-04±2e-04	0.870587
	Cellulomonadaceae	2e-04±2e-04	2e-04±1e-04	0±0	2e-04±1e-04	0.531922
	Dietziaceae	2e-04±2e-04	1e-04±1e-04	1e-04±1e-04	1e-04±1e-04	0.743449
	Rubrobacteraceae	2e-04±1e-04	1e-04±1e-04	0.0136±0.0135	1e-04±1e-04	0.382376
	Sphingobacteriaceae	2e-04±2e-04	5e-04±3e-04	9e-04±1e-04	2e-04±1e-04	0.0225333
	Pasteuriaceae	2e-04±1e-04	2e-04±1e-04	1e-04±1e-04	2e-04±1e-04	0.973132
	Fusobacteriaceae	2e-04±1e-04	0±0	1e-04±1e-04	1e-04±1e-04	0.631324
	Rhizobiaceae	2e-04±2e-04	4e-04±2e-04	0.0231±0.0231	2e-04±2e-04	0.388968
	Alcaligenaceae	2e-04±1e-04	4e-04±3e-04	0±0	1e-04±1e-04	0.292376
	Desulfurellaceae	2e-04±1e-04	1e-04±1e-04	1e-04±1e-04	1e-04±1e-04	0.944175
	Syntrophaceae	2e-04±1e-04	2e-04±1e-04	1e-04±1e-04	1e-04±1e-04	0.624108
	Acidithiobacillaceae	2e-04±1e-04	3e-04±2e-04	4e-04±2e-04	2e-04±1e-04	0.819269
	Chromatiaceae	2e-04±1e-04	2e-04±1e-04	0±0	0±0	0.136492
	Mycoplasmataceae	2e-04±2e-04	6e-04±1e-04	1e-04±1e-04	8e-04±4e-04	0.288807
	Verrucomicrobia.subdivision.3	2e-04±2e-04	2e-04±1e-04	2e-04±2e-04	2e-04±1e-04	0.999922
	Dinophysiaceae	2e-04±1e-04	2e-04±1e-04	1e-04±1e-04	2e-04±1e-04	0.878036
	Solibacteraceae	1e-04±1e-04	1e-04±1e-04	0±0	1e-04±1e-04	0.646054
	Actinosynnemataceae	1e-04±1e-04	0±0	1e-04±1e-04	0±0	0.520744
	Streptosporangiaceae	1e-04±1e-04	2e-04±1e-04	4e-04±2e-04	0±0	0.150335
	Aquificaceae	1e-04±1e-04	8e-04±2e-04	3e-04±3e-04	2e-04±1e-04	0.091349
	Desulfurobacteriaceae	1e-04±1e-04	3e-04±2e-04	2e-04±2e-04	3e-04±1e-04	0.822475
	Parachlamydiaceae	1e-04±1e-04	0±0	0±0	0±0	0.379454
	Chloroflexaceae	1e-04±1e-04	0±0	0±0	0±0	0.0325452
	Prochlorococcaceae	1e-04±1e-04	0±0	0±0	2e-04±1e-04	0.262457
	Listeriaceae	1e-04±1e-04	0±0	0±0	0±0	0.379454
	Acidaminococcaceae	1e-04±1e-04	2e-04±2e-04	0±0	0±0	0.475999
	Planctomycetaceae	1e-04±1e-04	0±0	2e-04±2e-04	1e-04±1e-04	0.664853
	Bradyrhizobiaceae	1e-04±1e-04	3e-04±2e-04	0.0017±0.0016	3e-04±2e-04	0.454576
	Rickettsiaceae	1e-04±1e-04	0±0	2e-04±1e-04	1e-04±1e-04	0.598263
	Desulfobulbaceae	1e-04±1e-04	0±0	0±0	0±0	0.379454
	Desulfonatronumaceae	1e-04±1e-04	4e-04±1e-04	1e-04±1e-04	5e-04±1e-04	0.0139377
	Geobacteraceae	1e-04±1e-04	2e-04±1e-04	4e-04±2e-04	3e-04±1e-04	0.440579
	Helicobacteraceae	1e-04±1e-04	1e-04±1e-04	3e-04±2e-04	1e-04±1e-04	0.497463
	Succinivibrionaceae	1e-04±1e-04	1e-04±1e-04	0±0	2e-04±2e-04	0.767593
	Enterobacteriaceae	1e-04±1e-04	0±0	0.0179±0.0179	2e-04±1e-04	0.384955
	Methylococcaceae	1e-04±1e-04	3e-04±2e-04	1e-04±1e-04	1e-04±1e-04	0.375999
	Halomonadaceae	1e-04±1e-04	1e-04±1e-04	1e-04±1e-04	2e-04±1e-04	0.907598
	Moraxellaceae	1e-04±1e-04	0±0	1e-04±1e-04	3e-04±1e-04	0.223453
	Salinisphaeraceae	1e-04±1e-04	0±0	0±0	0±0	0.379454
	Francisellaceae	1e-04±1e-04	0±0	0±0	1e-04±1e-04	0.658123
	Entomoplasmataceae	1e-04±1e-04	1e-04±1e-04	0±0	1e-04±1e-04	0.531383
	Ephedraceae	1e-04±1e-04	1e-04±1e-04	0±0	0±0	0.520714
	Cyanidiaceae	1e-04±1e-04	2e-04±1e-04	1e-04±1e-04	2e-04±2e-04	0.868356
	Bogoriellaceae	0±0	1e-04±1e-04	0±0	0±0	0.379454
	Dermabacteraceae	0±0	0±0	0±0	0±0	1
	Frankiaceae	0±0	1e-04±1e-04	2e-04±2e-04	0±0	0.486465
	Geodermatophilaceae	0±0	0±0	0±0	0±0	1
	Glycomycetaceae	0±0	0±0	0±0	0±0	1
	Intrasporangiaceae	0±0	0±0	4e-04±4e-04	0±0	0.379454
	Kineosporiaceae	0±0	0±0	0±0	0±0	1
	Nocardiopsaceae	0±0	0±0	3e-04±3e-04	1e-04±1e-04	0.558496
	Rarobacteraceae	0±0	1e-04±1e-04	1e-04±1e-04	0±0	0.520723
	Sanguibacteraceae	0±0	0±0	0±0	0±0	1
	Segniliparaceae	0±0	0±0	0±0	0±0	1
	Tsukamurellaceae	0±0	1e-04±1e-04	2e-04±1e-04	0±0	0.136149
	Simkaniaceae	0±0	1e-04±1e-04	0±0	0±0	0.379454
	Chlorobiaceae	0±0	1e-04±1e-04	0±0	1e-04±1e-04	0.358349
	Oscillochloridaceae	0±0	0±0	0±0	0±0	1
	Thermaceae	0±0	0±0	0±0	0±0	1
	Dictyoglomaceae	0±0	1e-04±1e-04	0±0	2e-04±1e-04	0.102363
	Syntrophomonadaceae	0±0	0±0	2e-04±2e-04	1e-04±1e-04	0.561362
	Beijerinckiaceae	0±0	0±0	0±0	0±0	1
	Brucellaceae	0±0	0±0	1e-04±1e-04	0±0	0.379454
	Methylobacteriaceae	0±0	2e-04±1e-04	1e-04±1e-04	0±0	0.114734
	Methylocystaceae	0±0	0±0	1e-04±1e-04	0±0	0.379454
	Phyllobacteriaceae	0±0	0±0	0.009±0.009	0±0	0.379454
	Rhodobiaceae	0±0	0±0	1e-04±1e-04	0±0	0.379454
	Xanthobacteraceae	0±0	0±0	1e-04±1e-04	0±0	0.379454
	Hyphomonadaceae	0±0	0±0	0±0	0±0	1
	Anaplasmataceae	0±0	1e-04±1e-04	1e-04±1e-04	0±0	0.516409
	Sphingomonadaceae	0±0	0±0	0.001±0.001	0±0	0.379454
	Comamonadaceae	0±0	0±0	0.0033±0.0033	0±0	0.379454
	Oxalobacteraceae	0±0	1e-04±1e-04	1e-04±1e-04	0±0	0.484209
	Methylophilaceae	0±0	2e-04±1e-04	2e-04±2e-04	1e-04±1e-04	0.618036
	Neisseriaceae	0±0	0±0	1e-04±1e-04	0±0	0.379454
	Nitrosomonadaceae	0±0	1e-04±1e-04	1e-04±1e-04	1e-04±1e-04	0.676131
	Bacteriovoracaceae	0±0	1e-04±1e-04	0±0	1e-04±1e-04	0.365959
	Bdellovibrionaceae	0±0	0±0	0±0	0±0	1
	Desulfomicrobiaceae	0±0	0±0	0±0	0±0	1
	Desulfovibrionaceae	0±0	5e-04±2e-04	1e-04±1e-04	4e-04±1e-04	0.0381127
	Desulfuromonadaceae	0±0	0±0	2e-04±1e-04	1e-04±1e-04	0.178222
	Myxococcaceae	0±0	0±0	0±0	0±0	1
	Colwelliaceae	0±0	0±0	0±0	0±0	1
	Psychromonadaceae	0±0	0±0	0±0	1e-04±1e-04	0.173791
	Crenotrichaceae	0±0	1e-04±1e-04	0±0	0±0	0.379454
	Oceanospirillaceae	0±0	0±0	0±0	0±0	1
	Pseudomonadaceae	0±0	0±0	0.0328±0.0328	1e-04±1e-04	0.380614
	Piscirickettsiaceae	0±0	0±0	0±0	0±0	1
	Thiotrichaceae	0±0	2e-04±1e-04	0±0	1e-04±1e-04	0.167268
	Mariprofundaceae	0±0	2e-04±1e-04	0±0	0±0	0.0606009
	Brachyspiraceae	0±0	4e-04±2e-04	3e-04±3e-04	1e-04±1e-04	0.394454
	Spirochaetaceae	0±0	0±0	1e-04±1e-04	0±0	0.0340661
	Spiroplasmataceae	0±0	2e-04±1e-04	0±0	0±0	0.0518717
	Thermodesulfobacteriaceae	0±0	1e-04±1e-04	0±0	0±0	0.379454
	Opitutaceae	0±0	0±0	0±0	0±0	1
	Chaetocerotaceae	0±0	1e-04±1e-04	0±0	0±0	0.379454
	Coscinodiscaceae	0±0	1e-04±1e-04	0±0	0±0	0.379454
	Eupodiscaceae	0±0	0±0	0±0	0±0	1
	Oocystaceae	0±0	0±0	0±0	0±0	1
	Codiaceae	0±0	0±0	1e-04±1e-04	0±0	0.379454
	Fucaceae	0±0	0±0	0±0	0±0	1
	Podocarpaceae	0±0	1e-04±1e-04	2e-04±2e-04	1e-04±1e-04	0.713693
	Selaginellaceae	0±0	0±0	0±0	0±0	1
	Orchidaceae	0±0	0±0	0±0	0±0	1
	Poaceae	0±0	0±0	3e-04±3e-04	0±0	0.379454
	Mesostigmataceae	0±0	0±0	0±0	0±0	1
	Sphagnaceae	0±0	0±0	0±0	0±0	1
	Apiaceae	0±0	0±0	0±0	0±0	1
	Aquifoliaceae	0±0	1e-04±1e-04	3e-04±3e-04	0±0	0.438371
	Caprifoliaceae	0±0	0±0	0±0	0±0	1
	Fabaceae	0±0	0±0	0±0	0±0	1
	Apocynaceae	0±0	0±0	0±0	0±0	1
	Lamiaceae	0±0	0±0	2e-04±2e-04	0±0	0.379454
	Euphorbiaceae	0±0	0±0	0±0	0±0	1
	Salicaceae	0±0	0±0	0±0	0±0	1
	Rosaceae	0±0	0±0	0±0	0±0	1
	Penthoraceae	0±0	0±0	0±0	0±0	1
	Zygnemataceae	0±0	0±0	0±0	0±0	1
	Compsopogonaceae	0±0	0±0	0±0	0±0	1
	Ceramiaceae	0±0	0±0	0±0	0±0	1
	Gelidiaceae	0±0	0±0	1e-04±1e-04	0±0	0.379454
	Pavlovaceae	0±0	0±0	1e-04±1e-04	0±0	0.379454

## Sheet: genus
	Table S6: Mean relative abundance (%) of genus level across each of the feeding groups in male mice. Results are given as mean±SEM.
	OTU	HF	HF-FO	HF-FO-OLZ	HF-OLZ	p_value
	Clostridium	28.2808±5.694	20.4534±0.9615	19.0202±2.7194	25.4011±3.796	0.354588
	Barnesiella	25.1951±4.0804	35.8841±3.9642	35.9412±3.641	22.6374±3.4447	0.0613886
	Akkermansia	14.9504±9.0016	15.4134±6.5662	20.8137±8.2989	18.5617±3.966	0.923223
	Oribacterium	3.1679±0.3941	2.0426±0.3203	2.8245±0.7158	3.0903±0.3565	0.362928
	Butyrivibrio	3.0751±0.7566	1.7408±0.4573	1.0953±0.2021	2.8932±0.8474	0.204048
	Ruminococcus	2.832±0.568	3.4764±0.5905	2.6312±0.9388	2.7237±0.7295	0.853694
	Bifidobacterium	2.5158±2.2252	2.7208±1.1728	1.5887±1.3235	0.6893±0.3314	0.659968
	Bacillus	2.0775±0.8419	0.5999±0.2039	0.2975±0.1676	0.6518±0.4367	0.126993
	Eubacterium	1.9986±0.3436	2.1335±0.6019	1.4866±0.3969	2.4079±0.5865	0.653191
	Desulfohalobium	1.875±0.4453	1.3195±0.052	1.348±0.3096	1.8791±0.2655	0.401361
	Butyricimonas	1.7736±1.66	0.1802±0.0697	0.4933±0.3158	0.1169±0.0222	0.442919
	Lactococcus	1.309±0.6871	1.882±0.1904	0.4091±0.243	1.8495±0.6486	0.259358
	Bacteroides	1.2151±0.1114	1.1802±0.2129	1.3058±0.0301	0.9318±0.1881	0.408216
	Parabacteroides	1.182±0.3756	1.3564±0.2476	1.2486±0.5618	2.117±1.0528	0.771062
	Porphyromonas	1.1332±0.3556	1.5689±0.4588	1.8069±0.7748	3.5254±2.3532	0.691116
	Acetivibrio	0.9298±0.0398	1.0742±0.3257	1.0938±0.4714	1.3402±0.2835	0.813682
	Hespellia	0.8951±0.1944	0.6687±0.1263	0.5056±0.1639	0.7809±0.1601	0.453557
	Faecalibacterium	0.8059±0.3191	0.4629±0.1228	0.5148±0.292	0.3623±0.0275	0.491546
	Roseburia	0.6925±0.3368	0.6638±0.2203	0.4919±0.3605	0.7057±0.1786	0.93948
	Alistipes	0.544±0.2301	1.0879±0.2933	1.8021±1.1148	2.4021±1.521	0.652748
	Sarcina	0.4902±0.0683	0.3449±0.0559	0.3895±0.2117	0.4555±0.1475	0.890163
	Anaerostipes	0.4467±0.1961	0.6062±0.0691	0.3792±0.1394	0.6932±0.1611	0.470151
	Ureibacillus	0.3114±0.0949	0.0739±0.016	0.0147±0.0072	0.0539±0.0228	0.00662499
	Lactobacillus	0.2603±0.223	0.1025±0.0441	0.069±0.0243	1.347±1.2947	0.632288
	Epulopiscium	0.2275±0.1728	0.141±0.0732	0.1136±0.035	0.0687±0.0106	0.626008
	Blautia	0.2005±0.0497	0.1262±0.0509	0.0555±0.012	0.1329±0.023	0.123265
	Veillonella	0.1947±0.0671	0.2314±0.0513	0.0961±0.0276	0.1976±0.0819	0.561792
	Acetobacterium	0.1885±0.0479	0.5215±0.3644	0.1545±0.0765	0.588±0.3787	0.643097
	Ethanoligenens	0.1815±0.0563	0.1846±0.02	0.176±0.0713	0.1903±0.0289	0.996466
	Enterococcus	0.0949±0.0328	0.1313±0.0103	0.0467±0.0176	0.0866±0.0275	0.215572
	Paenibacillus	0.0512±0.0167	0.0359±0.0087	0.0312±0.0047	0.0555±0.0179	0.591554
	Coenonia	0.0506±0.0076	0.0651±0.0075	0.0603±0.0048	0.0524±0.0026	0.289316
	Eggerthella	0.0477±0.0365	0.1762±0.0423	0.0476±0.0211	0.0474±0.0163	0.0314612
	Streptococcus	0.0435±0.0322	0.0446±0.0092	0.0194±0.0142	0.086±0.0379	0.446608
	Peptoniphilus	0.0431±0.0273	0.0278±0.0025	0.037±0.0186	0.0236±0.0091	0.819022
	Alkaliphilus	0.0407±0.0133	0.2728±0.0166	0.0341±0.012	0.0566±0.0224	2.02999e-05
	Candidatus.Magnetobacterium	0.0333±0.0134	0.018±0.0029	0.016±0.0088	0.0216±0.0054	0.512178
	Atopobium	0.0328±0.008	0.0291±0.0038	0.0332±0.0131	0.0256±0.005	0.877249
	Collinsella	0.0321±0.0233	0.1458±0.0683	0.0272±0.0103	0.0366±0.014	0.115349
	Prosthecobacter	0.0294±0.0169	0.024±0.0101	0.0409±0.0159	0.0376±0.0069	0.771597
	Megamonas	0.0239±0.012	0.032±0.0086	0.0128±0.006	0.0339±0.0075	0.356559
	Peptostreptococcus	0.0204±0.0014	0.0133±0.005	0.0116±0.0022	0.0167±0.003	0.30792
	Selenomonas	0.0201±0.0082	0.0893±0.0224	0.0989±0.0914	0.032±0.0111	0.516385
	Staphylococcus	0.0195±0.0109	0.0017±6e-04	0.0015±7e-04	0.0189±0.0072	0.154584
	Geobacillus	0.019±0.0028	0.0204±0.005	0.0067±0.002	0.0093±0.0032	0.0497977
	Rikenella	0.0181±0.0043	0.0197±0.0072	0.0202±0.0024	0.0239±0.0067	0.897338
	Capnocytophaga	0.0181±0.0028	0.0249±0.0064	0.0254±0.0013	0.0241±0.004	0.610309
	Pseudobutyrivibrio	0.0174±0.0036	0.0089±0.0055	0.0062±0.0014	0.0209±0.008	0.307673
	Exiguobacterium	0.0168±0.0163	0.0011±0.001	0.0014±0.0011	0.0014±8e-04	0.428389
	Pediococcus	0.0165±0.0038	0.0147±0.0044	0.0088±0.0043	0.1173±0.0711	0.284831
	Desulfocaldus	0.0164±0.0029	0.0121±0.001	0.0117±0.002	0.0145±0.0024	0.479531
	Hymenobacter	0.0154±0.0052	0.035±0.0051	0.02±0.0093	0.0168±0.0055	0.201626
	Tissierella	0.0146±0.004	0.0288±0.0134	0.0111±0.0012	0.0192±0.0035	0.361937
	Desulfotomaculum	0.0134±0.0019	0.0104±0.0021	0.014±0.002	0.0091±0.0012	0.198498
	Bavariicoccus	0.0133±0.0133	2e-04±0	0±0	1e-04±1e-04	0.385166
	Basfia	0.013±0.0023	0.0112±0.0014	0.0087±0.003	0.0142±0.0047	0.710444
	Fusibacter	0.0111±0.0082	0.0099±0.001	0.0071±0.0027	0.0093±0.0025	0.928248
	Gemella	0.0107±0.0016	0.0128±8e-04	0.008±0.0039	0.0135±0.004	0.632156
	Anabaena	0.0106±0.0056	0.0066±0.0017	0.0075±0.0035	0.0085±0.0041	0.91729
	Erysipelothrix	0.0105±0.0066	0.0163±0.0079	0.0115±0.0072	0.0096±0.0045	0.88469
	Soehngenia	0.0103±0.0082	0.0038±7e-04	0.0025±0.0013	0.0037±0.0013	0.540188
	Prevotella	0.0094±0.0013	0.0145±0.0036	0.0467±0.0367	0.0139±0.0038	0.445254
	Lyngbya	0.0082±0.0014	0.0083±0.0015	0.0081±0.002	0.0079±0.0032	0.99945
	Sporanaerobacter	0.0082±0.0023	0.0058±3e-04	0.0085±0.0025	0.0089±0.0017	0.677457
	Thermoleophilum	0.0079±0.0078	4e-04±1e-04	0.001±6e-04	3e-04±2e-04	0.423109
	Alicyclobacillus	0.0078±0.0021	0.017±0.0056	0.0489±0.0379	0.0108±0.0013	0.389523
	Microbacterium	0.0067±0.001	0.0085±0.0019	0.0054±0.0024	0.0106±0.0025	0.385426
	Brevibacterium	0.0059±0.0031	0.0045±0.0011	0.0024±0.0012	0.0046±0.0014	0.639709
	Thermoactinomyces	0.0055±8e-04	0.0062±9e-04	0.0057±0.0011	0.0048±9e-04	0.762736
	Corynebacterium	0.0053±0.0041	0.0014±6e-04	0.0018±6e-04	0.0017±3e-04	0.494539
	Cyclobacterium	0.0049±0.002	0.0055±8e-04	0.0095±0.0044	0.0027±9e-04	0.266175
	Riemerella	0.0048±9e-04	0.0341±0.019	0.0072±0.001	0.0104±0.004	0.170615
	Heliobacterium	0.0043±4e-04	0.0041±4e-04	0.0042±0.0012	0.0034±9e-04	0.831173
	Virgibacillus	0.0042±0.0019	0.0026±4e-04	6e-04±1e-04	0.0016±4e-04	0.114965
	Thermacetogenium	0.004±0.0026	0.0042±0.0012	0.0034±0.0017	0.0031±0.0013	0.965999
	Planktothrix	0.0039±0.0011	0.0064±0.0012	0.0107±0.0018	0.0049±6e-04	0.0150811
	Megasphaera	0.0039±0.0011	0.0103±0.0066	0.008±0.0036	0.0117±0.0043	0.627711
	Anaeroplasma	0.0037±0.0016	0.0409±0.0081	0.0223±0.0065	0.0192±0.0144	0.185204
	Lebetimonas	0.0035±0.0013	0.0065±0.0017	0.0045±0.0035	0.0057±0.0018	0.798929
	Nitrococcus	0.0034±6e-04	0.0239±0.0076	0.0055±0.0016	0.0056±0.0015	0.0127421
	Thermotoga	0.0032±8e-04	0.0022±1e-04	0.0036±6e-04	0.004±0.0018	0.764595
	Desulfitobacterium	0.0031±8e-04	0.0021±8e-04	0.004±0.0012	0.0027±3e-04	0.410381
	Propionibacterium	0.003±0.0016	0.0018±8e-04	0.0014±8e-04	0.0013±5e-04	0.622213
	Nocardia	0.0028±0.0024	0.0027±0.0012	0.0198±0.0178	0.0011±4e-04	0.391396
	Actinobaculum	0.0027±4e-04	0.0017±3e-04	0.0018±0.0013	0.0011±3e-04	0.398464
	Pseudoclavibacter	0.0027±2e-04	0.0025±9e-04	0.002±0.0016	0.0023±0.0011	0.972176
	Paraprevotella	0.0026±0.001	0.003±2e-04	0.0035±3e-04	0.0019±4e-04	0.249652
	Nodularia	0.0026±0.0019	7e-04±2e-04	8e-04±4e-04	6e-04±3e-04	0.422888
	Acidimicrobium	0.0024±5e-04	0.0026±0.0011	0.0028±0.0013	0.0021±2e-04	0.93271
	Halothermothrix	0.0024±0.0012	0.0025±3e-04	7e-04±4e-04	0.0019±9e-04	0.493336
	Spirobacillus	0.0023±0.0014	0.002±7e-04	0.0012±8e-04	0.0021±7e-04	0.867151
	Leptospira	0.0021±8e-04	0.0013±6e-04	8e-04±6e-04	0.0018±7e-04	0.591224
	Arcobacter	0.002±8e-04	9e-04±5e-04	8e-04±3e-04	0.003±0.0011	0.241687
	Brevibacillus	0.0019±3e-04	7e-04±2e-04	3e-04±2e-04	6e-04±2e-04	0.00261714
	Leptonema	0.0019±0.0011	0.0016±7e-04	1e-04±1e-04	0.001±2e-04	0.227681
	Persephonella	0.0017±5e-04	0.0034±0.0011	0.0025±0.0017	0.0017±7e-04	0.626079
	Dolichospermum	0.0017±7e-04	5e-04±1e-04	8e-04±4e-04	6e-04±3e-04	0.270435
	Aneurinibacillus	0.0017±3e-04	5e-04±1e-04	8e-04±3e-04	5e-04±4e-04	0.0817786
	Desulfosporosinus	0.0017±0.001	0.0216±0.0106	0.0026±8e-04	0.0014±2e-04	0.0470652
	Actinomyces	0.0016±0.0013	0.0011±7e-04	7e-04±4e-04	8e-04±2e-04	0.834449
	Mycobacterium	0.0016±0.0013	0.0014±4e-04	0.0291±0.0282	4e-04±1e-04	0.382785
	Fructobacillus	0.0015±0.0014	0±0	3e-04±3e-04	0.0071±0.0069	0.621928
	Anaerobranca	0.0015±7e-04	0.007±0.0064	0.0016±0.0013	0.0014±4e-04	0.518407
	Chlamydomonas	0.0015±5e-04	1e-04±1e-04	1e-04±1e-04	3e-04±2e-04	0.0150383
	Symbiobacterium	0.0014±0.001	0.0013±6e-04	0.0018±0.0011	0.001±2e-04	0.903073
	Desulfonema	0.0014±5e-04	0.0023±0.0015	3e-04±2e-04	5e-04±2e-04	0.301193
	Nocardioides	0.0013±0.0013	2e-04±2e-04	0.0117±0.0116	1e-04±1e-04	0.410903
	Tropheryma	0.0013±1e-04	9e-04±5e-04	6e-04±2e-04	8e-04±3e-04	0.48582
	Aeriscardovia	0.0012±5e-04	0.003±0.001	4e-04±4e-04	7e-04±3e-04	0.0553384
	Rhodothermus	0.0012±6e-04	0.0027±0.0011	0.0011±6e-04	0.0013±4e-04	0.434089
	Nostoc	0.0012±5e-04	0.0019±4e-04	4e-04±2e-04	0.0014±3e-04	0.117603
	Lysinibacillus	0.0012±5e-04	2e-04±1e-04	0.001±7e-04	7e-04±2e-04	0.505879
	Tetragenococcus	0.0012±9e-04	7e-04±3e-04	4e-04±3e-04	0.0022±7e-04	0.216035
	Thiobacillus	0.0012±7e-04	3e-04±1e-04	2e-04±2e-04	4e-04±3e-04	0.371321
	Cytophaga	0.0011±5e-04	0.0012±2e-04	0.0011±1e-04	9e-04±2e-04	0.881599
	Dehalococcoides	0.0011±5e-04	7e-04±1e-04	5e-04±3e-04	4e-04±1e-04	0.406341
	Halobacillus	0.0011±2e-04	7e-04±2e-04	3e-04±2e-04	0.0013±4e-04	0.119894
	Oceanobacillus	0.0011±3e-04	0±0	7e-04±7e-04	0.0012±6e-04	0.402029
	Nitratiruptor	0.0011±5e-04	0.0106±0.0082	0.0032±0.0032	0.0013±0.0013	0.373646
	Acholeplasma	0.0011±8e-04	0.001±5e-04	8e-04±6e-04	0.0024±0.0013	0.640649
	Streptomyces	0.001±9e-04	0.0017±6e-04	0.005±0.0048	0.0016±7e-04	0.641854
	Prolixibacter	0.001±5e-04	0.0011±2e-04	9e-04±1e-04	0.0013±4e-04	0.931802
	Finegoldia	0.001±7e-04	0.0014±4e-04	9e-04±5e-04	8e-04±4e-04	0.842019
	Thermodesulfobium	0.001±7e-04	3e-04±2e-04	0.0014±5e-04	9e-04±4e-04	0.508364
	Caulobacter	0.001±6e-04	0.0021±5e-04	0.0084±0.0083	0.0013±6e-04	0.525332
	Flavobacterium	9e-04±1e-04	0.0024±0.0014	0.002±0.0015	0.0031±0.0017	0.745471
	Laceyella	9e-04±3e-04	0.0111±0.0048	9e-04±7e-04	0.0056±0.0049	0.287262
	Caloramator	9e-04±5e-04	0.0014±3e-04	8e-04±5e-04	0.001±7e-04	0.869176
	Thermoanaerobacterium	9e-04±5e-04	0.0035±0.0014	0.0019±0.0011	0.0013±5e-04	0.286381
	Legionella	9e-04±5e-04	6e-04±2e-04	6e-04±3e-04	7e-04±1e-04	0.837194
	Micromonospora	8e-04±8e-04	1e-04±1e-04	4e-04±3e-04	1e-04±1e-04	0.58492
	Alloscardovia	8e-04±7e-04	5e-04±3e-04	3e-04±1e-04	1e-04±1e-04	0.568118
	Dialister	8e-04±3e-04	0.001±3e-04	0.0011±6e-04	0.0016±7e-04	0.765553
	Chthoniobacter	8e-04±2e-04	7e-04±4e-04	0.0013±7e-04	0.0019±0.0011	0.671333
	Gordonia	7e-04±2e-04	8e-04±2e-04	2e-04±2e-04	2e-04±1e-04	0.0707649
	Arthrospira	7e-04±2e-04	5e-04±1e-04	1e-04±1e-04	8e-04±2e-04	0.086475
	Atopobacter	7e-04±7e-04	0±0	0±0	1e-04±1e-04	0.447738
	Desulfonispora	7e-04±1e-04	3e-04±3e-04	0.0011±5e-04	6e-04±2e-04	0.42504
	Xanthomonas	7e-04±4e-04	6e-04±4e-04	2e-04±2e-04	8e-04±3e-04	0.523333
	Fervidobacterium	7e-04±4e-04	5e-04±2e-04	0.0011±2e-04	6e-04±3e-04	0.563814
	Leucobacter	6e-04±4e-04	2e-04±1e-04	2e-04±2e-04	4e-04±2e-04	0.577221
	Elizabethkingia	6e-04±3e-04	6e-04±6e-04	9e-04±1e-04	7e-04±3e-04	0.94704
	Thermoanaerobacter	6e-04±5e-04	5e-04±2e-04	6e-04±3e-04	5e-04±1e-04	0.976215
	Gluconacetobacter	6e-04±2e-04	0.001±2e-04	5e-04±3e-04	3e-04±2e-04	0.396604
	Pelobacter	6e-04±4e-04	0.0011±1e-04	0.0018±0.0015	6e-04±2e-04	0.62449
	Candidatus.Phytoplasma	6e-04±1e-04	0.0012±2e-04	8e-04±6e-04	0.0011±5e-04	0.778187
	Leifsonia	5e-04±2e-04	0.001±2e-04	1e-04±1e-04	4e-04±4e-04	0.292314
	Nesterenkonia	5e-04±4e-04	3e-04±1e-04	0.0318±0.0317	1e-04±1e-04	0.384477
	Weeksella	5e-04±1e-04	0.0041±0.0036	0.0012±6e-04	0.0033±0.0027	0.704647
	Aerococcus	5e-04±2e-04	9e-04±3e-04	6e-04±1e-04	4e-04±2e-04	0.399121
	Helcococcus	5e-04±0	4e-04±2e-04	7e-04±4e-04	9e-04±2e-04	0.502454
	Caldicellulosiruptor	5e-04±1e-04	0.0111±0.0102	6e-04±5e-04	0.0017±9e-04	0.389374
	Rhodobacter	5e-04±3e-04	0±0	0±0	0±0	0.0441953
	Desulforegula	5e-04±3e-04	6e-04±2e-04	3e-04±2e-04	6e-04±3e-04	0.838178
	Arcanobacterium	4e-04±4e-04	2e-04±2e-04	3e-04±3e-04	1e-04±1e-04	0.803053
	Amycolatopsis	4e-04±3e-04	0±0	1e-04±1e-04	1e-04±1e-04	0.411905
	Flexibacter	4e-04±1e-04	5e-04±2e-04	3e-04±3e-04	3e-04±1e-04	0.825995
	Candidatus.Amoebophilus	4e-04±1e-04	5e-04±3e-04	3e-04±1e-04	3e-04±1e-04	0.742201
	Deinococcus	4e-04±4e-04	1e-04±1e-04	0±0	0±0	0.432545
	Fibrobacter	4e-04±3e-04	0.001±6e-04	1e-04±1e-04	2e-04±1e-04	0.314791
	Trichococcus	4e-04±3e-04	2e-04±1e-04	2e-04±1e-04	5e-04±3e-04	0.788824
	Leuconostoc	4e-04±1e-04	2e-04±1e-04	5e-04±5e-04	6e-04±3e-04	0.872021
	Moorella	4e-04±2e-04	2e-04±2e-04	2e-04±1e-04	1e-04±1e-04	0.436169
	Tistrella	4e-04±1e-04	0.0019±0.0013	0.0027±0.0021	0.0024±0.002	0.799768
	Ralstonia	4e-04±3e-04	1e-04±1e-04	0.0047±0.0047	2e-04±1e-04	0.418465
	Coxiella	4e-04±4e-04	0±0	0±0	0±0	0.379454
	Acidothermus	3e-04±2e-04	6e-04±3e-04	4e-04±2e-04	2e-04±2e-04	0.559103
	Clavibacter	3e-04±2e-04	6e-04±3e-04	4e-04±1e-04	4e-04±2e-04	0.887929
	Rhodococcus	3e-04±1e-04	3e-04±1e-04	0.0013±0.001	3e-04±2e-04	0.405619
	Pseudonocardia	3e-04±2e-04	2e-04±1e-04	0.0046±0.004	2e-04±2e-04	0.321282
	Actinocorallia	3e-04±2e-04	0.0014±4e-04	2e-04±1e-04	4e-04±2e-04	0.0270867
	Rubrobacter	3e-04±1e-04	2e-04±1e-04	0.0144±0.0143	1e-04±1e-04	0.382694
	Flammeovirga	3e-04±1e-04	3e-04±2e-04	1e-04±1e-04	1e-04±1e-04	0.604993
	Salinibacter	3e-04±1e-04	0±0	0±0	1e-04±1e-04	0.0031448
	Sporolactobacillus	3e-04±3e-04	0±0	0±0	3e-04±2e-04	0.552098
	Sulfobacillus	3e-04±0	3e-04±1e-04	3e-04±1e-04	1e-04±1e-04	0.421335
	Asticcacaulis	3e-04±2e-04	0.001±2e-04	1e-04±1e-04	3e-04±2e-04	0.0213177
	Candidatus.Tremblaya	3e-04±1e-04	1e-04±1e-04	0±0	4e-04±4e-04	0.635134
	Desulfobotulus	3e-04±2e-04	4e-04±2e-04	3e-04±1e-04	3e-04±2e-04	0.959005
	Thioalkalispira	3e-04±1e-04	1e-04±1e-04	0±0	1e-04±1e-04	0.275744
	Cellulomonas	2e-04±2e-04	2e-04±1e-04	0±0	2e-04±1e-04	0.545677
	Dietzia	2e-04±2e-04	1e-04±1e-04	1e-04±1e-04	1e-04±1e-04	0.731129
	Cryobacterium	2e-04±1e-04	1e-04±1e-04	2e-04±2e-04	1e-04±1e-04	0.959684
	Arthrobacter	2e-04±2e-04	1e-04±1e-04	4e-04±1e-04	2e-04±1e-04	0.626383
	Rothia	2e-04±1e-04	0.0299±0.0294	1e-04±1e-04	3e-04±2e-04	0.371885
	Promicromonospora	2e-04±2e-04	2e-04±1e-04	0.043±0.0422	0±0	0.367066
	Xylanimicrobium	2e-04±1e-04	1e-04±1e-04	0.0017±0.0017	0±0	0.415669
	Actinomadura	2e-04±1e-04	2e-04±1e-04	0±0	1e-04±1e-04	0.363485
	Desulfurobacterium	2e-04±1e-04	3e-04±2e-04	2e-04±2e-04	3e-04±1e-04	0.833995
	Flexithrix	2e-04±2e-04	2e-04±1e-04	2e-04±1e-04	2e-04±2e-04	0.996401
	Gloeobacter	2e-04±1e-04	2e-04±1e-04	2e-04±2e-04	1e-04±1e-04	0.921206
	Anoxybacillus	2e-04±2e-04	3e-04±1e-04	4e-04±4e-04	2e-04±2e-04	0.897996
	Pasteuria	2e-04±1e-04	2e-04±1e-04	1e-04±1e-04	2e-04±1e-04	0.969732
	Abiotrophia	2e-04±1e-04	2e-04±1e-04	0±0	1e-04±1e-04	0.287002
	Dehalobacter	2e-04±1e-04	2e-04±1e-04	1e-04±1e-04	2e-04±1e-04	0.797965
	Leptotrichia	2e-04±1e-04	0±0	0±0	1e-04±1e-04	0.190974
	Leptospirillum	2e-04±2e-04	7e-04±4e-04	1e-04±1e-04	2e-04±1e-04	0.255719
	Thermodesulfovibrio	2e-04±2e-04	0±0	0±0	1e-04±1e-04	0.474031
	Azospirillum	2e-04±1e-04	1e-04±1e-04	1e-04±1e-04	0±0	0.402975
	Castellaniella	2e-04±2e-04	0±0	0±0	0±0	0.379454
	Paucimonas	2e-04±2e-04	0±0	0±0	0±0	0.379454
	Desulfocella	2e-04±1e-04	3e-04±2e-04	1e-04±1e-04	3e-04±2e-04	0.816298
	Desulfurella	2e-04±1e-04	2e-04±2e-04	1e-04±1e-04	1e-04±1e-04	0.93518
	Desulfobacca	2e-04±1e-04	2e-04±1e-04	1e-04±1e-04	1e-04±1e-04	0.613508
	Campylobacter	2e-04±1e-04	0±0	0±0	1e-04±1e-04	0.197938
	Helicobacter	2e-04±1e-04	1e-04±1e-04	3e-04±2e-04	1e-04±1e-04	0.50744
	Caminibacter	2e-04±1e-04	5e-04±0	4e-04±0	8e-04±4e-04	0.511469
	Acidithiobacillus	2e-04±1e-04	3e-04±2e-04	4e-04±2e-04	2e-04±1e-04	0.830525
	Actinobacillus	2e-04±2e-04	5e-04±3e-04	1e-04±1e-04	0±0	0.304714
	Acinetobacter	2e-04±2e-04	0±0	1e-04±1e-04	3e-04±1e-04	0.231103
	Mycoplasma	2e-04±2e-04	6e-04±1e-04	1e-04±1e-04	9e-04±5e-04	0.284317
	Dinophysis	2e-04±1e-04	2e-04±1e-04	1e-04±1e-04	2e-04±1e-04	0.86598
	Candidatus.Solibacter	1e-04±1e-04	1e-04±1e-04	0±0	1e-04±1e-04	0.65921
	Mobiluncus	1e-04±1e-04	1e-04±1e-04	0±0	0±0	0.516976
	Lentzea	1e-04±1e-04	0±0	0±0	0±0	0.379454
	Agromyces	1e-04±1e-04	1e-04±1e-04	6e-04±6e-04	1e-04±1e-04	0.502325
	Micrococcus	1e-04±1e-04	2e-04±2e-04	0±0	1e-04±1e-04	0.681306
	Dactylosporangium	1e-04±1e-04	2e-04±2e-04	0±0	1e-04±1e-04	0.70921
	Kribbella	1e-04±1e-04	3e-04±2e-04	0.0044±0.0044	1e-04±1e-04	0.402398
	Cellulosimicrobium	1e-04±1e-04	1e-04±1e-04	1e-04±1e-04	0±0	0.650729
	Microbispora	1e-04±1e-04	2e-04±1e-04	2e-04±2e-04	0±0	0.516164
	Planomonospora	1e-04±1e-04	0±0	1e-04±1e-04	0±0	0.515018
	Hydrogenobaculum	1e-04±1e-04	8e-04±2e-04	1e-04±1e-04	1e-04±1e-04	0.00808065
	Microscilla	1e-04±1e-04	0±0	1e-04±1e-04	0±0	0.505062
	Leeuwenhoekiella	1e-04±1e-04	0±0	0±0	0±0	0.379454
	Ornithobacterium	1e-04±1e-04	0±0	1e-04±1e-04	1e-04±1e-04	0.579801
	Salegentibacter	1e-04±1e-04	0±0	1e-04±1e-04	1e-04±1e-04	0.61046
	Sphingobacterium	1e-04±1e-04	5e-04±3e-04	9e-04±2e-04	1e-04±1e-04	0.0224543
	Candidatus.Protochlamydia	1e-04±1e-04	0±0	0±0	0±0	0.379454
	Chloroflexus	1e-04±1e-04	0±0	0±0	0±0	0.379454
	Roseiflexus	1e-04±1e-04	0±0	0±0	0±0	0.379454
	Synechococcus	1e-04±1e-04	2e-04±1e-04	1e-04±1e-04	2e-04±1e-04	0.530227
	Trichormus	1e-04±1e-04	3e-04±2e-04	1e-04±1e-04	1e-04±1e-04	0.665265
	Pleurocapsa	1e-04±1e-04	2e-04±1e-04	4e-04±2e-04	2e-04±2e-04	0.619179
	Prochlorococcus	1e-04±1e-04	0±0	0±0	3e-04±1e-04	0.260598
	Marinococcus	1e-04±1e-04	0±0	1e-04±1e-04	0±0	0.520642
	Brochothrix	1e-04±1e-04	0±0	0±0	0±0	0.379454
	Thermobacillus	1e-04±1e-04	0±0	0±0	0±0	0.379454
	Kurthia	1e-04±1e-04	1e-04±1e-04	0±0	0±0	0.513924
	Seinonella	1e-04±1e-04	0±0	9e-04±7e-04	1e-04±1e-04	0.196029
	Pullulanibacillus	1e-04±1e-04	1e-04±1e-04	0±0	1e-04±1e-04	0.79752
	Globicatella	1e-04±1e-04	1e-04±1e-04	0±0	1e-04±1e-04	0.82844
	Granulicatella	1e-04±1e-04	1e-04±1e-04	0±0	1e-04±1e-04	0.631635
	Paralactobacillus	1e-04±1e-04	0±0	0±0	4e-04±4e-04	0.480437
	Weissella	1e-04±1e-04	0±0	1e-04±1e-04	1e-04±1e-04	0.813141
	Thermaerobacter	1e-04±1e-04	2e-04±1e-04	2e-04±1e-04	2e-04±2e-04	0.87714
	Peptococcus	1e-04±1e-04	0±0	0±0	0±0	0.379454
	Halanaerobium	1e-04±1e-04	0±0	0±0	1e-04±1e-04	0.60656
	Caldanaerobacter	1e-04±1e-04	1e-04±1e-04	0±0	0±0	0.520091
	Acidaminococcus	1e-04±1e-04	2e-04±2e-04	0±0	0±0	0.479555
	Planctomyces	1e-04±1e-04	0±0	0±0	1e-04±1e-04	0.400197
	Bradyrhizobium	1e-04±1e-04	3e-04±2e-04	0.0017±0.0016	3e-04±2e-04	0.458976
	Candidatus.Liberibacter	1e-04±1e-04	1e-04±1e-04	0±0	1e-04±1e-04	0.81375
	Rhizobium	1e-04±1e-04	0±0	0.0154±0.0154	0±0	0.38065
	Sinorhizobium	1e-04±1e-04	3e-04±2e-04	0.0087±0.0087	0±0	0.390494
	Orientia	1e-04±1e-04	0±0	2e-04±2e-04	0±0	0.488661
	Tetrathiobacter	1e-04±1e-04	2e-04±1e-04	0±0	1e-04±1e-04	0.336485
	Burkholderia	1e-04±1e-04	2e-04±2e-04	4e-04±3e-04	1e-04±1e-04	0.649488
	Cupriavidus	1e-04±1e-04	0±0	0.5447±0.5446	5e-04±5e-04	0.379665
	Azoarcus	1e-04±1e-04	0±0	0±0	1e-04±1e-04	0.639867
	Sterolibacterium	1e-04±1e-04	0±0	0±0	0±0	0.379454
	Desulfococcus	1e-04±1e-04	2e-04±1e-04	4e-04±3e-04	0±0	0.280406
	Desulfobulbus	1e-04±1e-04	0±0	0±0	0±0	0.379454
	Desulfonauticus	1e-04±1e-04	6e-04±4e-04	0.0016±0.0015	7e-04±4e-04	0.604628
	Desulfonatronum	1e-04±1e-04	4e-04±1e-04	1e-04±1e-04	5e-04±1e-04	0.0135575
	Geobacter	1e-04±1e-04	2e-04±1e-04	5e-04±3e-04	3e-04±1e-04	0.458121
	Malonomonas	1e-04±1e-04	1e-04±1e-04	1e-04±1e-04	0±0	0.691069
	Nitratifractor	1e-04±1e-04	0±0	0±0	3e-04±1e-04	0.142939
	Succinimonas	1e-04±1e-04	1e-04±1e-04	0±0	2e-04±2e-04	0.770202
	Thiobaca	1e-04±1e-04	0±0	0±0	0±0	0.379454
	Thiocapsa	1e-04±1e-04	1e-04±1e-04	0±0	0±0	0.52067
	Thiorhodococcus	1e-04±1e-04	0±0	0±0	0±0	0.379454
	Alkalispirillum	1e-04±1e-04	0±0	0±0	1e-04±1e-04	0.674488
	Buchnera	1e-04±1e-04	0±0	0±0	1e-04±1e-04	0.65093
	Klebsiella	1e-04±1e-04	0±0	0±0	0±0	0.379454
	Methylothermus	1e-04±1e-04	2e-04±2e-04	1e-04±1e-04	1e-04±1e-04	0.766097
	Zymobacter	1e-04±1e-04	1e-04±1e-04	1e-04±1e-04	1e-04±1e-04	0.940236
	Francisella	1e-04±1e-04	0±0	0±0	1e-04±1e-04	0.653962
	Ignatzschineria	1e-04±1e-04	2e-04±2e-04	0±0	1e-04±1e-04	0.600707
	Entomoplasma	1e-04±1e-04	1e-04±1e-04	0±0	0±0	0.516976
	Chlorella	1e-04±1e-04	0±0	0.0214±0.0214	0±0	0.380311
	Ephedra	1e-04±1e-04	1e-04±1e-04	0±0	0±0	0.520719
	Cyanidium	1e-04±1e-04	3e-04±2e-04	1e-04±1e-04	2e-04±2e-04	0.869346
	Acidithiomicrobium	0±0	1e-04±1e-04	1e-04±1e-04	1e-04±1e-04	0.537548
	Lechevalieria	0±0	0±0	1e-04±1e-04	0±0	0.379454
	Bogoriella	0±0	1e-04±1e-04	0±0	0±0	0.379454
	Oerskovia	0±0	0±0	0±0	0±0	1
	Brachybacterium	0±0	0±0	0±0	0±0	1
	Frankia	0±0	1e-04±1e-04	2e-04±2e-04	0±0	0.489981
	Geodermatophilus	0±0	0±0	0±0	0±0	1
	Glycomyces	0±0	0±0	0±0	0±0	1
	Janibacter	0±0	0±0	3e-04±3e-04	0±0	0.379454
	Terrabacter	0±0	0±0	1e-04±1e-04	0±0	0.379454
	Tetrasphaera	0±0	0±0	0±0	0±0	1
	Kineococcus	0±0	0±0	0±0	0±0	1
	Agrococcus	0±0	0±0	0±0	0±0	1
	Curtobacterium	0±0	0±0	0±0	1e-04±1e-04	0.579443
	Glaciibacter	0±0	0±0	0±0	0±0	1
	Okibacterium	0±0	0±0	0±0	0±0	1
	Rathayibacter	0±0	1e-04±1e-04	0.0012±0.0012	0±0	0.394576
	Salinibacterium	0±0	0±0	0±0	2e-04±1e-04	0.225277
	Subtercola	0±0	0.0017±9e-04	1e-04±1e-04	0±0	0.0392648
	Actinoplanes	0±0	2e-04±1e-04	2e-04±1e-04	0±0	0.091861
	Catenuloplanes	0±0	0±0	1e-04±1e-04	0±0	0.379454
	Salinispora	0±0	0±0	2e-04±2e-04	1e-04±1e-04	0.547501
	Verrucosispora	0±0	0±0	0±0	0±0	1
	Aeromicrobium	0±0	0±0	1e-04±1e-04	0±0	0.379454
	Pimelobacter	0±0	0±0	0±0	0±0	1
	Nocardiopsis	0±0	0±0	3e-04±3e-04	0±0	0.379454
	Thermobifida	0±0	0±0	0±0	1e-04±1e-04	0.579443
	Microlunatus	0±0	1e-04±1e-04	0±0	1e-04±1e-04	0.652745
	Saccharomonospora	0±0	0±0	0±0	1e-04±1e-04	0.579443
	Saccharopolyspora	0±0	1e-04±1e-04	0±0	1e-04±1e-04	0.652745
	Streptoalloteichus	0±0	0±0	0±0	0±0	1
	Thermobispora	0±0	0±0	1e-04±1e-04	0±0	0.379454
	Rarobacter	0±0	1e-04±1e-04	1e-04±1e-04	0±0	0.520742
	Sanguibacter	0±0	0±0	0±0	0±0	1
	Segniliparus	0±0	0±0	0±0	0±0	1
	Streptosporangium	0±0	0±0	1e-04±1e-04	0±0	0.379454
	Actinoallomurus	0±0	0±0	0±0	0±0	1
	Thermomonospora	0±0	0±0	1e-04±1e-04	0±0	0.379454
	Tsukamurella	0±0	1e-04±1e-04	2e-04±1e-04	0±0	0.134366
	Tomitella	0±0	0±0	0±0	0±0	1
	Gardnerella	0±0	0±0	0±0	0±0	1
	Hydrogenobacter	0±0	0±0	1e-04±1e-04	1e-04±1e-04	0.542234
	Sulfurihydrogenibium	0±0	0±0	0±0	0±0	1
	Chryseobacterium	0±0	0±0	0±0	0±0	1
	Gramella	0±0	0±0	0±0	1e-04±1e-04	0.579443
	Kordia	0±0	0±0	0±0	0±0	1
	Myroides	0±0	0±0	0±0	0±0	1
	Polaribacter	0±0	0±0	0±0	1e-04±1e-04	0.173892
	Tenacibaculum	0±0	0±0	0±0	1e-04±1e-04	0.579443
	Pedobacter	0±0	0±0	0±0	1e-04±1e-04	0.579443
	Terrimonas	0±0	0±0	1e-04±1e-04	0±0	0.379454
	Candidatus.Cardinium	0±0	0±0	0±0	0±0	1
	Simkania	0±0	1e-04±1e-04	0±0	0±0	0.379454
	Chlorobium	0±0	0±0	0±0	1e-04±1e-04	0.579443
	Pelodictyon	0±0	1e-04±1e-04	0±0	0±0	0.379454
	Prosthecochloris	0±0	0±0	0±0	1e-04±1e-04	0.579443
	Oscillochloris	0±0	0±0	0±0	0±0	1
	Aphanothece	0±0	0±0	0±0	0±0	1
	Cyanobacterium	0±0	0±0	0±0	1e-04±1e-04	0.579443
	Microcystis	0±0	0±0	1e-04±1e-04	0.0079±0.0078	0.576203
	Synechocystis	0±0	0±0	0±0	0±0	1
	Anabaenopsis	0±0	0±0	1e-04±1e-04	0±0	0.379454
	Geitlerinema	0±0	2e-04±2e-04	0±0	1e-04±1e-04	0.478513
	Leptolyngbya	0±0	2e-04±1e-04	1e-04±1e-04	0±0	0.0774796
	Oscillatoria	0±0	3e-04±2e-04	1e-04±1e-04	2e-04±1e-04	0.257914
	Pseudanabaena	0±0	1e-04±1e-04	0±0	1e-04±1e-04	0.673057
	Chroococcidiopsis	0±0	1e-04±1e-04	1e-04±1e-04	0±0	0.517234
	Stanieria	0±0	0±0	1e-04±1e-04	0±0	0.379454
	Xenococcus	0±0	1e-04±1e-04	0±0	1e-04±1e-04	0.640697
	Chlorogloeopsis	0±0	2e-04±2e-04	2e-04±1e-04	3e-04±1e-04	0.532726
	Meiothermus	0±0	0±0	0±0	0±0	1
	Thermus	0±0	0±0	0±0	0±0	1
	Dictyoglomus	0±0	1e-04±1e-04	0±0	2e-04±1e-04	0.101876
	Listeria	0±0	0±0	0±0	0±0	1
	Cohnella	0±0	0±0	7e-04±7e-04	0±0	0.379454
	Planomicrobium	0±0	0±0	0±0	0±0	1
	Macrococcus	0±0	0±0	0±0	0±0	1
	Thermoflavimicrobium	0±0	1e-04±1e-04	0±0	0±0	0.379454
	Carnobacterium	0±0	1e-04±1e-04	0±0	1e-04±1e-04	0.392422
	Vagococcus	0±0	0±0	0±0	0±0	1
	Anaerococcus	0±0	1e-04±1e-04	0±0	0±0	0.379454
	Heliorestis	0±0	0±0	1e-04±1e-04	1e-04±1e-04	0.550732
	Syntrophomonas	0±0	0±0	2e-04±2e-04	1e-04±1e-04	0.558613
	Streptobacillus	0±0	0±0	1e-04±1e-04	1e-04±1e-04	0.669302
	Isosphaera	0±0	0±0	1e-04±1e-04	0±0	0.379454
	Pirellula	0±0	0±0	1e-04±1e-04	0±0	0.379454
	Brevundimonas	0±0	0±0	1e-04±1e-04	0±0	0.0347358
	Beijerinckia	0±0	0±0	0±0	0±0	1
	Afipia	0±0	0±0	1e-04±1e-04	0±0	0.379454
	Bosea	0±0	0±0	0±0	0±0	1
	Rhodopseudomonas	0±0	0±0	0±0	0±0	1
	Ochrobactrum	0±0	0±0	1e-04±1e-04	0±0	0.379454
	Methylobacterium	0±0	2e-04±1e-04	1e-04±1e-04	0±0	0.115646
	Methylosinus	0±0	0±0	1e-04±1e-04	0±0	0.379454
	Aminobacter	0±0	0±0	4e-04±4e-04	0±0	0.379454
	Mesorhizobium	0±0	0±0	0.0079±0.0079	0±0	0.379454
	Phyllobacterium	0±0	0±0	0.0011±0.0011	0±0	0.379454
	Agrobacterium	0±0	0±0	3e-04±3e-04	0±0	0.379454
	Rhodobium	0±0	0±0	1e-04±1e-04	0±0	0.379454
	Azorhizobium	0±0	0±0	1e-04±1e-04	0±0	0.379454
	Maricaulis	0±0	0±0	0±0	0±0	1
	Acidiphilium	0±0	0±0	0±0	0±0	1
	Gluconobacter	0±0	0±0	1e-04±1e-04	0±0	0.379454
	Kozakia	0±0	0±0	0±0	1e-04±1e-04	0.579443
	Roseococcus	0±0	0±0	0±0	0±0	1
	Thalassospira	0±0	0±0	0±0	1e-04±1e-04	0.579443
	Anaplasma	0±0	0±0	1e-04±1e-04	0±0	0.379454
	Neorickettsia	0±0	1e-04±1e-04	0±0	0±0	0.379454
	Wolbachia	0±0	0±0	0±0	0±0	1
	Rickettsia	0±0	0±0	1e-04±1e-04	1e-04±1e-04	0.664686
	Sphingomonas	0±0	0±0	0.001±0.001	0±0	0.379454
	Sphingopyxis	0±0	0±0	1e-04±1e-04	0±0	0.379454
	Achromobacter	0±0	0±0	0±0	0±0	1
	Alcaligenes	0±0	1e-04±1e-04	0±0	0±0	0.379454
	Oligella	0±0	0±0	0±0	0±0	1
	Taylorella	0±0	1e-04±1e-04	0±0	0±0	0.379454
	Acidovorax	0±0	0±0	1e-04±1e-04	0±0	0.379454
	Variovorax	0±0	0±0	0.0033±0.0033	0±0	0.379454
	Verminephrobacter	0±0	0±0	1e-04±1e-04	0±0	0.379454
	Herbaspirillum	0±0	0±0	0±0	0±0	1
	Oxalicibacterium	0±0	0±0	1e-04±1e-04	0±0	0.379454
	Oxalobacter	0±0	2e-04±2e-04	0±0	0±0	0.379454
	Methylobacillus	0±0	2e-04±1e-04	2e-04±2e-04	1e-04±1e-04	0.613397
	Chromobacterium	0±0	0±0	1e-04±1e-04	0±0	0.379454
	Nitrosomonas	0±0	2e-04±2e-04	1e-04±1e-04	1e-04±1e-04	0.668972
	Nitrosovibrio	0±0	0±0	0±0	0±0	1
	Bacteriovorax	0±0	1e-04±1e-04	0±0	1e-04±1e-04	0.369939
	Bdellovibrio	0±0	0±0	0±0	0±0	1
	Desulfatibacillum	0±0	0±0	0±0	0±0	1
	Desulfobacterium	0±0	0±0	0±0	1e-04±1e-04	0.174937
	Desulfomicrobium	0±0	0±0	0±0	0±0	1
	Desulfovibrio	0±0	6e-04±2e-04	1e-04±1e-04	4e-04±1e-04	0.041062
	Desulfuromonas	0±0	0±0	2e-04±1e-04	1e-04±1e-04	0.18244
	Anaeromyxobacter	0±0	0±0	0±0	0±0	1
	Sulfurospirillum	0±0	1e-04±1e-04	2e-04±2e-04	0±0	0.495177
	Thioreductor	0±0	0±0	1e-04±1e-04	1e-04±1e-04	0.647536
	Colwellia	0±0	0±0	0±0	0±0	1
	Psychromonas	0±0	0±0	0±0	1e-04±1e-04	0.174048
	Halochromatium	0±0	0±0	0±0	0±0	1
	Lamprocystis	0±0	1e-04±1e-04	0±0	0±0	0.379454
	Marichromatium	0±0	1e-04±1e-04	0±0	0±0	0.379454
	Alkalilimnicola	0±0	0±0	0±0	0±0	1
	Halorhodospira	0±0	0±0	0±0	0±0	1
	Thioalkalivibrio	0±0	0±0	0±0	1e-04±1e-04	0.579443
	Thiohalospira	0±0	0±0	0±0	1e-04±1e-04	0.579443
	Thiorhodospira	0±0	0±0	0±0	0±0	1
	Candidatus.Blochmannia	0±0	0±0	0±0	0±0	1
	Cronobacter	0±0	0±0	4e-04±4e-04	0±0	0.379454
	Edwardsiella	0±0	0±0	1e-04±1e-04	0±0	0.379454
	Enterobacter	0±0	0±0	0±0	0±0	1
	Escherichia	0±0	0±0	1e-04±1e-04	0±0	0.379454
	Pantoea	0±0	0±0	0.0173±0.0173	0±0	0.379454
	Photorhabdus	0±0	0±0	7e-04±7e-04	0±0	0.379454
	Shigella	0±0	0±0	1e-04±1e-04	0±0	0.379454
	Yersinia	0±0	0±0	0±0	1e-04±1e-04	0.579443
	Fluoribacter	0±0	0±0	0±0	0±0	1
	Crenothrix	0±0	1e-04±1e-04	0±0	0±0	0.379454
	Methylomicrobium	0±0	1e-04±1e-04	0±0	0±0	0.379454
	Candidatus.Portiera	0±0	0±0	0±0	1e-04±1e-04	0.579443
	Halomonas	0±0	0±0	0±0	1e-04±1e-04	0.579443
	Oleispira	0±0	0±0	0±0	0±0	1
	Haemophilus	0±0	0±0	0±0	1e-04±1e-04	0.579443
	Mannheimia	0±0	0.0015±0.0013	9e-04±7e-04	7e-04±6e-04	0.614431
	Volucribacter	0±0	1e-04±1e-04	0±0	0±0	0.379454
	Moraxella	0±0	0±0	0±0	0±0	1
	Pseudomonas	0±0	0±0	0.0348±0.0348	1e-04±1e-04	0.380618
	Piscirickettsia	0±0	0±0	0±0	0±0	1
	Thiothrix	0±0	3e-04±2e-04	0±0	1e-04±1e-04	0.16408
	Candidatus.Thiobios	0±0	0±0	0±0	0±0	1
	Dechloromarinus	0±0	1e-04±1e-04	1e-04±1e-04	1e-04±1e-04	0.824369
	Reinekea	0±0	0±0	0±0	0±0	1
	Stenotrophomonas	0±0	0±0	0.0017±0.0017	1e-04±1e-04	0.3921
	Mariprofundus	0±0	2e-04±1e-04	0±0	0±0	0.0574086
	Brachyspira	0±0	4e-04±2e-04	3e-04±3e-04	1e-04±1e-04	0.385825
	Borrelia	0±0	0±0	0±0	0±0	1
	Spirochaeta	0±0	0±0	1e-04±1e-04	0±0	0.0347358
	Mesoplasma	0±0	1e-04±1e-04	0±0	1e-04±1e-04	0.656865
	Spiroplasma	0±0	2e-04±1e-04	0±0	0±0	0.0517356
	Ureaplasma	0±0	0±0	0±0	0±0	1
	Thermodesulfatator	0±0	0±0	0±0	0±0	1
	Thermodesulfobacterium	0±0	1e-04±1e-04	0±0	0±0	0.379454
	Opitutus	0±0	0±0	0±0	0±0	1
	Rubritalea	0±0	4e-04±2e-04	1e-04±1e-04	1e-04±1e-04	0.0912399
	Chaetoceros	0±0	1e-04±1e-04	0±0	0±0	0.379454
	Stellarima	0±0	1e-04±1e-04	0±0	0±0	0.379454
	Odontella	0±0	0±0	0±0	0±0	1
	Polytoma	0±0	5e-04±5e-04	0±0	0±0	0.379454
	Oocystis	0±0	0±0	0±0	0±0	1
	Codium	0±0	0±0	1e-04±1e-04	0±0	0.379454
	Euglena	0±0	0±0	1e-04±1e-04	0±0	0.379454
	Lepocinclis	0±0	0±0	1e-04±1e-04	1e-04±1e-04	0.673893
	Fucus	0±0	0±0	0±0	0±0	1
	Dacrydium	0±0	0±0	2e-04±2e-04	1e-04±1e-04	0.558613
	Podocarpus	0±0	1e-04±1e-04	0±0	0±0	0.379454
	Selaginella	0±0	0±0	0±0	0±0	1
	Phalaenopsis	0±0	0±0	0±0	0±0	1
	Festuca	0±0	0±0	0±0	0±0	1
	Lolium	0±0	0±0	3e-04±3e-04	0±0	0.379454
	Mesostigma	0±0	0±0	0±0	0±0	1
	Sphagnum	0±0	0±0	0±0	0±0	1
	Daucus	0±0	0±0	0±0	0±0	1
	Ilex	0±0	1e-04±1e-04	3e-04±3e-04	0±0	0.441079
	Lonicera	0±0	0±0	0±0	0±0	1
	Arachis	0±0	0±0	0±0	0±0	1
	Lotus	0±0	0±0	0±0	0±0	1
	Nerium	0±0	0±0	0±0	0±0	1
	Glechoma	0±0	0±0	2e-04±2e-04	0±0	0.379454
	Manihot	0±0	0±0	0±0	0±0	1
	Populus	0±0	0±0	0±0	0±0	1
	Fragaria	0±0	0±0	0±0	0±0	1
	Penthorum	0±0	0±0	0±0	0±0	1
	Spirogyra	0±0	0±0	0±0	0±0	1
	Compsopogon	0±0	0±0	0±0	0±0	1
	Crouania	0±0	0±0	0±0	0±0	1
	Gelidium	0±0	0±0	1e-04±1e-04	0±0	0.379454
	Pavlova	0±0	0±0	1e-04±1e-04	0±0	0.379454
