# Supplementary material for: Sex Differences in Fish Oil and Olanzapine Effects on Gut Microbiota in Diet-Induced Obese Mice
Source: Nutrients. 2022 Jan 14;14(2):349. doi: 10.3390/nu14020349 (PMC8780445; doi:10.3390/nu14020349)
Supplement: Supplementary file 1 [file nutrients-14-00349-s001.zip › Tables S7-S11_Female_12012021.xlsx]

## Sheet: phylum
	Table S7: Mean relative abundance (%) of phylum level across each of the feeding groups in female mice. Results are given as mean±SEM.
	OTU	HF	HF-FO	HF-FO-OLZ	HF-OLZ	p_value
	Firmicutes	42.2174±3.3355	37.3591±2.7719	54.4878±7.1885	50.2489±6.4681	0.0967393
	Bacteroidetes	27.5117±0.7235	26.5998±4.1326	25.5445±2.0934	26.9574±1.8031	0.947713
	Verrucomicrobia	26.204±3.4492	32.6645±6.4114	15.7512±6.9948	16.423±8.7226	0.20305
	Actinobacteria	2.2342±0.911	1.6933±0.7734	2.0485±0.6029	4.9711±1.2158	0.124782
	Proteobacteria	1.7667±0.2508	1.5943±0.2639	2.117±0.2871	1.3066±0.1155	0.267643

## Sheet: class
	Table S8: Mean relative abundance (%) of class level across each of the feeding groups in female mice. Results are given as mean±SEM.
	OTU	HF	HF-FO	HF-FO-OLZ	HF-OLZ	p_value
	Clostridia	36.156±3.7657	34.757±3.1585	49.9602±7.6441	40.032±5.5177	0.187351
	Bacteroidia	27.4168±0.7182	26.5092±4.122	25.0145±1.9618	26.8862±1.8055	0.908286
	Verrucomicrobiae	26.1886±3.4475	32.6498±6.4096	15.7439±6.9926	16.4161±8.7202	0.203189
	Bacilli	4.8621±1.4438	1.8657±0.6674	2.8845±0.1466	8.9175±3.6208	0.0876474
	Actinobacteria.class	2.2355±0.9116	1.6943±0.7737	2.0495±0.6033	4.9725±1.2159	0.124949
	Deltaproteobacteria	1.6902±0.2589	1.4875±0.2546	1.7297±0.204	1.2192±0.1113	0.506151
	Erysipelotrichi	1.0163±0.4388	0.4037±0.2542	1.1609±0.4129	1.0283±0.2204	0.544115
	Negativicutes	0.2035±0.0608	0.3597±0.1712	0.5025±0.2572	0.2868±0.0535	0.502901
	Flavobacteria	0.0926±0.0178	0.088±0.0112	0.5152±0.4413	0.0693±0.0017	0.295437
	Mollicutes	0.0374±0.0264	0.0437±0.0337	0.0168±0.0057	0.0665±0.0485	0.800761
	Gammaproteobacteria	0.0358±0.0099	0.0255±0.0057	0.3204±0.2816	0.0325±0.005	0.25557
	Epsilonproteobacteria	0.0256±0.0027	0.0226±0.0047	0.0309±0.0121	0.0374±0.0102	0.498298
	Cytophagia	0.0134±0.0044	0.0215±0.0103	0.0215±0.011	0.0092±0.0039	0.63633
	Alphaproteobacteria	0.0093±0.0025	0.0213±0.0109	0.0265±0.0096	0.0094±0.0027	0.256169
	Betaproteobacteria	0.0039±6e-04	0.0358±0.0256	0.0058±0.0015	0.0063±0.0035	0.269428
	Thermotogae.class	0.0033±8e-04	0.003±9e-04	0.0036±8e-04	0.0026±7e-04	0.885308
	Spirochaetes.class	0.0031±6e-04	0.0031±0.0013	0.004±8e-04	0.0015±4e-04	0.338122
	Spartobacteria	0.0022±3e-04	0.0025±6e-04	0.0015±7e-04	0.0019±9e-04	0.667886
	Sphingobacteria	0.0014±4e-04	0.0017±0.001	0.0033±0.002	6e-04±4e-04	0.406959
	Aquificae.class	0.0013±4e-04	0.0016±4e-04	0.0012±5e-04	0.0012±4e-04	0.94949
	Dehalococcoidetes	4e-04±1e-04	2e-04±1e-04	3e-04±2e-04	2e-04±2e-04	0.900317
	Nitrospira.class	2e-04±1e-04	5e-04±3e-04	0.0018±0.0015	4e-04±2e-04	0.328656
	Chlorophyceae	2e-04±1e-04	0.001±6e-04	4e-04±3e-04	6e-04±3e-04	0.388389
	Solibacteres	1e-04±1e-04	0±0	1e-04±1e-04	0±0	0.429473
	Gloeobacteria	1e-04±1e-04	2e-04±1e-04	2e-04±1e-04	0±0	0.55018
	Fusobacteria.class	1e-04±1e-04	1e-04±1e-04	0±0	0±0	0.454467
	Zetaproteobacteria	1e-04±0	0±0	1e-04±1e-04	3e-04±3e-04	0.402207
	Sphagnopsida	1e-04±1e-04	0±0	0±0	0±0	0.383846
	Dinophyceae	1e-04±1e-04	0±0	1e-04±1e-04	1e-04±1e-04	0.58079
	Chlamydiae.class	0±0	0±0	0±0	0±0	1
	Chlorobia	0±0	0±0	0±0	0±0	1
	Chloroflexi.class	0±0	1e-04±1e-04	0±0	7e-04±6e-04	0.219088
	Deinococci	0±0	0±0	0±0	3e-04±2e-04	0.169116
	Dictyoglomia	0±0	0±0	0±0	1e-04±1e-04	0.600523
	Fibrobacteres.class	0±0	3e-04±2e-04	6e-04±4e-04	0±0	0.150784
	Planctomycetacia	0±0	0±0	0±0	0±0	1
	Thermodesulfobacteria.class	0±0	0±0	0±0	1e-04±1e-04	0.273015
	Opitutae	0±0	0±0	0±0	0±0	1
	Coscinodiscophyceae	0±0	1e-04±1e-04	0±0	0±0	0.418238
	Trebouxiophyceae	0±0	0±0	1e-04±1e-04	0±0	0.273015
	Ulvophyceae	0±0	0±0	1e-04±1e-04	0±0	0.602916
	Coniferopsida	0±0	0±0	0±0	0±0	1
	Gnetopsida	0±0	0±0	0±0	0±0	0.637955
	Isoetopsida	0±0	0±0	0±0	0±0	0.637955
	Liliopsida	0±0	1e-04±1e-04	0±0	0±0	0.530798
	Mesostigmatophyceae	0±0	0±0	0±0	1e-04±1e-04	0.813107
	Zygnemophyceae	0±0	0±0	1e-04±1e-04	0±0	0.423779
	Bangiophyceae	0±0	0±0	0±0	1e-04±1e-04	0.621679
	Compsopogonophyceae	0±0	0±0	0±0	0±0	0.418238
	Florideophyceae	0±0	0±0	0±0	0±0	0.637955

## Sheet: order
	Table S9: Mean relative abundance (%) of order level across each of the feeding groups in female mice. Results are given as mean±SEM.
	OTU	HF	HF-FO	HF-FO-OLZ	HF-OLZ	p_value
	Clostridiales	36.3328±3.8101	34.908±3.192	50.3329±7.7511	40.1304±5.527	0.185179
	Bacteroidales	27.5432±0.7199	26.6327±4.1522	25.1849±1.9535	26.9578±1.8001	0.914686
	Verrucomicrobiales	26.2972±3.4516	32.784±6.4238	15.8271±6.9972	16.4695±8.7514	0.201972
	Lactobacillales	4.1711±1.5497	1.3312±0.4305	2.3853±0.2541	7.5562±4.0124	0.204539
	Bifidobacteriales	1.9962±0.9137	1.2773±0.6424	1.6095±0.5076	4.567±1.1447	0.103098
	Desulfovibrionales	1.2541±0.2486	1.0604±0.2011	1.3733±0.1366	0.98±0.1079	0.628696
	Erysipelotrichales	1.0205±0.4401	0.4055±0.2551	1.1671±0.4124	1.0311±0.2213	0.542521
	Bacillales	0.7101±0.1791	0.5409±0.3054	0.5181±0.1617	1.3837±0.5231	0.227869
	Selenomonadales	0.2046±0.0612	0.3611±0.1716	0.5048±0.258	0.2875±0.0536	0.502103
	Coriobacteriales	0.2029±0.0604	0.3885±0.1502	0.3991±0.1019	0.3706±0.0781	0.406905
	Flavobacteriales	0.0931±0.018	0.0884±0.0113	0.5175±0.4431	0.0695±0.0017	0.295182
	Actinomycetales	0.0419±0.0044	0.0319±0.0081	0.0492±0.0114	0.0441±0.0055	0.437173
	Anaeroplasmatales	0.0359±0.0263	0.0425±0.034	0.015±0.0057	0.0651±0.0487	0.796039
	Chromatiales	0.0147±0.0109	0.0073±0.0028	0.007±0.0032	0.0118±0.0018	0.873887
	Cytophagales	0.0134±0.0045	0.0216±0.0104	0.0216±0.0111	0.0093±0.0039	0.634886
	Oscillatoriales	0.0133±0.0021	0.0129±0.0028	0.0102±3e-04	0.0102±0.0022	0.641162
	Pasteurellales	0.0118±0.0028	0.0069±0.001	0.0129±0.0033	0.0094±0.0026	0.411673
	Thermoanaerobacterales	0.008±0.0026	0.0098±0.0024	0.011±0.0014	0.0062±0.0016	0.595565
	Nautiliales	0.0051±0.0025	0.0064±0.0015	0.0039±0.0024	0.0047±0.0013	0.890263
	Nostocales	0.0036±0.0014	0.0213±0.0173	0.0107±0.0059	0.0046±0.0016	0.484578
	Thermotogales	0.0033±8e-04	0.003±9e-04	0.0036±8e-04	0.0026±7e-04	0.881315
	Spirochaetales	0.0032±6e-04	0.0031±0.0013	0.004±8e-04	0.0015±4e-04	0.335907
	Campylobacterales	0.0016±5e-04	0.0016±6e-04	9e-04±3e-04	0.0011±2e-04	0.689482
	Halanaerobiales	0.0015±6e-04	0.0014±5e-04	0.0013±5e-04	0.0027±9e-04	0.463582
	Sphingobacteriales	0.0014±4e-04	0.0017±0.001	0.0033±0.002	6e-04±4e-04	0.406996
	Acidimicrobiales	0.0013±3e-04	0.0019±4e-04	0.0042±0.0016	0.0027±0.001	0.101848
	Aquificales	0.0013±4e-04	0.0016±4e-04	0.0013±5e-04	0.0013±4e-04	0.948469
	Acholeplasmatales	0.0012±4e-04	0.0011±4e-04	0.0017±6e-04	9e-04±3e-04	0.723507
	Desulfuromonadales	0.0011±3e-04	0.0018±7e-04	0.0023±0.0011	0.0017±7e-04	0.637526
	Rhodospirillales	9e-04±4e-04	0.0022±9e-04	0.0023±0.001	9e-04±6e-04	0.371642
	Chroococcales	8e-04±2e-04	2e-04±1e-04	1e-04±1e-04	4e-04±2e-04	0.101785
	Caulobacterales	7e-04±3e-04	0.0016±7e-04	0.0024±8e-04	5e-04±3e-04	0.127141
	Burkholderiales	6e-04±2e-04	0.033±0.0263	0.0012±1e-04	9e-04±4e-04	0.254036
	Legionellales	5e-04±2e-04	4e-04±2e-04	0.0012±3e-04	3e-04±2e-04	0.0629803
	Aquifoliales	5e-04±5e-04	0±0	0±0	0.0024±0.0014	0.093744
	Malpighiales	5e-04±5e-04	0±0	6e-04±5e-04	0±0	0.660861
	Rhizobiales	4e-04±1e-04	6e-04±3e-04	4e-04±3e-04	8e-04±5e-04	0.652356
	Rhodocyclales	4e-04±4e-04	1e-04±1e-04	6e-04±6e-04	0.003±0.0028	0.350708
	Desulfobacterales	4e-04±1e-04	0.0011±5e-04	0.001±3e-04	5e-04±1e-04	0.256359
	Xanthomonadales	4e-04±2e-04	3e-04±2e-04	6e-04±3e-04	6e-04±5e-04	0.813964
	Pleurocapsales	3e-04±1e-04	2e-04±1e-04	1e-04±1e-04	5e-04±1e-04	0.212383
	Stigonematales	3e-04±1e-04	4e-04±1e-04	2e-04±1e-04	2e-04±1e-04	0.538187
	Pseudomonadales	3e-04±1e-04	0±0	5e-04±3e-04	2e-04±1e-04	0.223245
	Mycoplasmatales	3e-04±2e-04	3e-04±1e-04	3e-04±1e-04	5e-04±3e-04	0.84296
	Nitrospirales	2e-04±1e-04	5e-04±3e-04	0.0018±0.0015	4e-04±2e-04	0.328725
	Methylophilales	2e-04±1e-04	1e-04±1e-04	1e-04±1e-04	0±0	0.616908
	Desulfurellales	2e-04±1e-04	0±0	1e-04±1e-04	2e-04±1e-04	0.322768
	Methylococcales	2e-04±1e-04	0±0	1e-04±1e-04	2e-04±1e-04	0.190152
	Chlamydomonadales	2e-04±1e-04	0.001±6e-04	4e-04±3e-04	6e-04±3e-04	0.388018
	Solibacterales	1e-04±1e-04	0±0	1e-04±1e-04	0±0	0.429101
	Rubrobacterales	1e-04±1e-04	2e-04±1e-04	1e-04±1e-04	0±0	0.445088
	Thermoleophilales	1e-04±1e-04	1e-04±1e-04	2e-04±1e-04	2e-04±1e-04	0.860146
	Gloeobacterales	1e-04±1e-04	2e-04±1e-04	2e-04±1e-04	0±0	0.549246
	Fusobacteriales	1e-04±1e-04	1e-04±1e-04	0±0	0±0	0.453838
	Rickettsiales	1e-04±1e-04	1e-04±1e-04	3e-04±1e-04	1e-04±1e-04	0.238071
	Hydrogenophilales	1e-04±1e-04	1e-04±1e-04	2e-04±2e-04	4e-04±3e-04	0.74515
	Acidithiobacillales	1e-04±1e-04	0±0	2e-04±1e-04	1e-04±1e-04	0.390238
	Aeromonadales	1e-04±1e-04	0±0	0±0	0±0	0.361061
	Alteromonadales	1e-04±0	1e-04±1e-04	1e-04±1e-04	0±0	0.702638
	Salinisphaerales	1e-04±1e-04	0±0	0±0	1e-04±1e-04	0.450611
	Mariprofundales	1e-04±0	0±0	1e-04±1e-04	3e-04±3e-04	0.402566
	Entomoplasmatales	1e-04±1e-04	2e-04±1e-04	0±0	1e-04±1e-04	0.711194
	Sphagnales	1e-04±1e-04	0±0	0±0	0±0	0.384537
	Gentianales	1e-04±1e-04	0±0	0±0	1e-04±1e-04	0.704583
	Dinophysiales	1e-04±1e-04	0±0	1e-04±1e-04	1e-04±1e-04	0.581809
	Pavlovales	1e-04±1e-04	0±0	0±0	0±0	0.637955
	Chlamydiales	0±0	0±0	0±0	0±0	1
	Chlorobiales	0±0	0±0	0±0	0±0	1
	Chloroflexales	0±0	1e-04±1e-04	0±0	7e-04±6e-04	0.218994
	Prochlorales	0±0	1e-04±1e-04	0±0	0±0	0.279126
	Deinococcales	0±0	0±0	0±0	2e-04±2e-04	0.383307
	Thermales	0±0	0±0	0±0	1e-04±1e-04	0.273015
	Dictyoglomales	0±0	0±0	0±0	1e-04±1e-04	0.600024
	Fibrobacterales	0±0	3e-04±2e-04	6e-04±4e-04	0±0	0.150214
	Planctomycetales	0±0	0±0	0±0	0±0	1
	Rhodobacterales	0±0	0±0	0±0	0±0	1
	Sphingomonadales	0±0	0±0	0±0	0±0	1
	Neisseriales	0±0	0±0	0±0	0±0	1
	Nitrosomonadales	0±0	0±0	2e-04±1e-04	1e-04±1e-04	0.0802002
	Bdellovibrionales	0±0	1e-04±1e-04	2e-04±1e-04	0±0	0.255154
	Myxococcales	0±0	0±0	1e-04±1e-04	0±0	0.273015
	Syntrophobacterales	0±0	0±0	1e-04±1e-04	0±0	0.79046
	Enterobacteriales	0±0	0±0	0±0	0±0	0.739898
	Oceanospirillales	0±0	0±0	1e-04±1e-04	0±0	0.799942
	Thiotrichales	0±0	0±0	0±0	0±0	1
	Thermodesulfobacteriales	0±0	0±0	0±0	1e-04±1e-04	0.273015
	Chaetocerotales	0±0	0±0	0±0	0±0	1
	Coscinodiscales	0±0	1e-04±1e-04	0±0	0±0	0.418238
	Eupodiscales	0±0	0±0	0±0	0±0	1
	Chlorellales	0±0	0±0	1e-04±1e-04	0±0	0.273015
	Bryopsidales	0±0	0±0	1e-04±1e-04	0±0	0.602805
	Euglenales	0±0	0±0	0±0	0±0	1
	Fucales	0±0	0±0	0±0	0±0	1
	Coniferales	0±0	0±0	0±0	0±0	1
	Ephedrales	0±0	0±0	0±0	0±0	0.637955
	Selaginellales	0±0	0±0	0±0	0±0	0.637955
	Asparagales	0±0	0±0	0±0	0±0	0.637955
	Poales	0±0	1e-04±1e-04	0±0	0±0	0.418238
	Mesostigmatales	0±0	0±0	0±0	1e-04±1e-04	0.812738
	Apiales	0±0	0±0	0±0	1e-04±1e-04	0.273015
	Dipsacales	0±0	0±0	0±0	0±0	0.637955
	Fabales	0±0	0±0	0±0	3e-04±3e-04	0.313347
	Lamiales	0±0	0±0	0±0	0±0	1
	Rosales	0±0	0±0	0±0	1e-04±1e-04	0.659844
	Saxifragales	0±0	0±0	0±0	1e-04±1e-04	0.273015
	Zygnematales	0±0	0±0	1e-04±1e-04	0±0	0.423544
	Cyanidiales	0±0	0±0	0±0	1e-04±1e-04	0.623275
	Compsopogonales	0±0	0±0	0±0	0±0	0.418238
	Ceramiales	0±0	0±0	0±0	0±0	1
	Gelidiales	0±0	0±0	0±0	0±0	0.637955

## Sheet: family
	Table S10: Mean relative abundance (%) of family level across each of the feeding groups in female mice. Results are given as mean±SEM.
	OTU	HF	HF-FO	HF-FO-OLZ	HF-OLZ	p_value
	Verrucomicrobiaceae	26.6445±3.435	33.1083±6.4802	16.1107±7.1071	16.6035±8.7648	0.200245
	Porphyromonadaceae	25.6397±0.7962	25.8816±4.0575	23.5232±2.1818	26.1397±1.8832	0.88886
	Clostridiaceae	19.9574±1.8004	17.1147±2.6146	24.4834±4.1563	22.9039±1.9853	0.261834
	Lachnospiraceae	9.4394±1.9125	11.0531±1.7866	15.4374±3.0566	10.3052±2.4703	0.314375
	Ruminococcaceae	3.939±0.4758	4.5986±0.7087	6.0818±0.7347	4.0339±0.6089	0.117577
	Streptococcaceae	2.3588±0.8062	0.7253±0.3272	1.3872±0.4701	1.8325±0.3169	0.304446
	Eubacteriaceae	2.0523±0.2702	1.3984±0.1007	2.959±0.8469	2.0646±0.4717	0.15659
	Bifidobacteriaceae	2.016±0.9173	1.2868±0.6451	1.6486±0.5084	4.6293±1.164	0.1
	Rikenellaceae	1.7655±0.6722	0.3444±0.1278	0.4385±0.2048	0.488±0.2444	0.132549
	Lactobacillaceae	1.7619±1.316	0.5124±0.111	0.9383±0.2882	5.6304±3.8212	0.260628
	Desulfohalobiaceae	1.2718±0.2506	1.0699±0.2036	1.4116±0.1441	0.9915±0.1124	0.593344
	Erysipelotrichaceae	1.036±0.4461	0.4101±0.2579	1.1952±0.4173	1.0426±0.2199	0.533981
	Bacteroidaceae	0.5496±0.0625	0.6804±0.1216	1.9483±1.1079	0.6867±0.1242	0.15931
	Bacillaceae	0.4752±0.1366	0.4602±0.2889	0.3064±0.1334	1.2918±0.5331	0.132147
	Veillonellaceae	0.208±0.0621	0.3638±0.1724	0.5261±0.2739	0.291±0.0539	0.486593
	Coriobacteriaceae	0.2064±0.0614	0.392±0.1509	0.4089±0.1014	0.3754±0.0794	0.399898
	Thermoactinomycetaceae	0.1456±0.1251	0.0116±0.0057	0.0104±0.003	0.0223±0.0095	0.602352
	Flavobacteriaceae	0.0949±0.0189	0.0894±0.0115	0.5449±0.4692	0.0704±0.0018	0.293906
	Enterococcaceae	0.0839±0.0232	0.1015±0.044	0.1147±0.0326	0.1498±0.0421	0.599877
	Paenibacillaceae	0.0387±0.0054	0.0326±0.0049	0.0476±0.0081	0.0287±0.0064	0.246402
	Anaeroplasmataceae	0.0362±0.0264	0.0429±0.0343	0.0154±0.0058	0.0656±0.0488	0.798015
	Clostridiales.Family.XI..Incertae.Sedis	0.0347±0.0047	0.062±0.0229	0.0615±0.0176	0.0636±0.0195	0.443467
	Peptococcaceae	0.0288±0.0089	0.0235±0.0061	0.0248±0.0037	0.0353±0.0045	0.734947
	Microbacteriaceae	0.021±0.0027	0.0137±0.0043	0.0206±0.0055	0.0183±0.0035	0.520444
	Planococcaceae	0.0198±0.0057	0.0248±0.0146	0.1497±0.1286	0.0414±0.0146	0.315189
	Leuconostocaceae	0.017±0.0119	0.0033±0.001	0.0075±0.0024	0.0438±0.0338	0.367901
	Prevotellaceae	0.0156±0.0026	0.0124±0.0022	0.0138±0.0017	0.0107±0.0025	0.547252
	Peptostreptococcaceae	0.015±0.002	0.0124±0.0023	0.0254±0.0108	0.0168±0.0046	0.362098
	Ectothiorhodospiraceae	0.0149±0.011	0.0074±0.0028	0.007±0.0033	0.0118±0.0018	0.874567
	Pasteurellaceae	0.012±0.0028	0.007±0.001	0.0134±0.0035	0.0095±0.0027	0.403084
	Cytophagaceae	0.011±0.0037	0.0172±0.0085	0.018±0.0097	0.0072±0.0031	0.643325
	Clostridiales.Family.XII..Incertae.Sedis	0.006±0.0022	0.0067±0.0026	0.0073±0.0015	0.0052±0.0025	0.941481
	Clostridiales.Family.XIV..Incertae.Sedis	0.0055±0.0051	5e-04±3e-04	8e-04±3e-04	3e-04±2e-04	0.658201
	Nautiliaceae	0.0052±0.0026	0.0065±0.0015	0.0039±0.0024	0.0047±0.0013	0.896942
	Alicyclobacillaceae	0.0049±0.0011	0.0055±0.001	0.0082±0.0016	0.0044±4e-04	0.161019
	Actinomycetaceae	0.0037±8e-04	0.0031±0.0012	0.0049±0.0011	0.0036±7e-04	0.636308
	Nostocaceae	0.0036±0.0015	0.0216±0.0176	0.0109±0.0059	0.0047±0.0016	0.485422
	Staphylococcaceae	0.0035±0.0021	0.0029±0.0012	0.0011±6e-04	0.0042±0.0016	0.697197
	Heliobacteriaceae	0.0035±6e-04	0.0032±8e-04	0.0044±0.001	0.0031±6e-04	0.665457
	Thermotogaceae	0.0034±8e-04	0.003±9e-04	0.0037±8e-04	0.0026±7e-04	0.866634
	Brevibacteriaceae	0.0031±0.0013	0.0027±7e-04	0.0061±7e-04	0.003±0.001	0.175773
	Leptospiraceae	0.0031±6e-04	0.003±0.0012	0.0039±0.001	0.0015±4e-04	0.365664
	Nocardiaceae	0.0026±9e-04	0.0017±6e-04	0.0029±9e-04	0.0043±0.0012	0.30544
	Cyclobacteriaceae	0.0025±0.001	0.0045±0.0019	0.0038±0.0013	0.0022±9e-04	0.600635
	Corynebacteriaceae	0.0019±3e-04	0.0016±3e-04	0.0046±0.0034	0.0019±7e-04	0.473387
	Aerococcaceae	0.0018±0.0011	4e-04±4e-04	0.0012±6e-04	0.001±5e-04	0.713778
	Thermoanaerobacterales.Family.III..Incertae.Sedis	0.0018±7e-04	0.0015±7e-04	0.0013±4e-04	0.001±4e-04	0.869902
	Propionibacteriaceae	0.0017±5e-04	0.0016±7e-04	0.0012±2e-04	0.0025±3e-04	0.462539
	Halanaerobiaceae	0.0015±6e-04	0.0014±5e-04	0.0013±5e-04	0.0027±0.001	0.463849
	Thermoanaerobacteraceae	0.0015±2e-04	0.0032±9e-04	0.0042±0.0012	0.0014±7e-04	0.0480298
	Acidimicrobiaceae	0.0013±3e-04	0.0019±4e-04	0.0044±0.0017	0.0028±0.001	0.0988592
	Acholeplasmataceae	0.0012±4e-04	0.0011±4e-04	0.0017±6e-04	9e-04±3e-04	0.703464
	Clostridiales.Family.XVIII..Incertae.Sedis	0.0011±3e-04	0.0011±4e-04	0.0016±7e-04	0.0012±4e-04	0.75506
	Micromonosporaceae	0.001±6e-04	0.001±5e-04	5e-04±3e-04	4e-04±2e-04	0.800528
	Thermomonosporaceae	0.001±4e-04	0.0012±8e-04	0.0011±5e-04	4e-04±2e-04	0.755307
	Carnobacteriaceae	0.001±4e-04	5e-04±2e-04	6e-04±2e-04	0.001±7e-04	0.801978
	Campylobacteraceae	0.001±3e-04	0.0015±6e-04	7e-04±4e-04	0.0011±2e-04	0.664625
	Mycobacteriaceae	9e-04±5e-04	6e-04±3e-04	9e-04±2e-04	0.0022±0.0015	0.432854
	Streptomycetaceae	8e-04±3e-04	0.001±7e-04	0.0013±3e-04	2e-04±1e-04	0.415288
	Rhodothermaceae	8e-04±3e-04	0.0013±9e-04	0.0015±5e-04	4e-04±3e-04	0.560111
	Hydrogenothermaceae	7e-04±2e-04	0.001±4e-04	6e-04±4e-04	7e-04±3e-04	0.877718
	Caulobacteraceae	7e-04±3e-04	0.0016±7e-04	0.0024±8e-04	5e-04±3e-04	0.123397
	Micrococcaceae	6e-04±2e-04	0.0012±3e-04	0.0016±0.0012	0.0012±5e-04	0.56664
	Sphingobacteriaceae	6e-04±2e-04	4e-04±2e-04	0.0018±0.0018	2e-04±1e-04	0.478328
	Rhodospirillaceae	6e-04±3e-04	0.0015±6e-04	0.0018±8e-04	6e-04±4e-04	0.3118
	Pelobacteraceae	6e-04±2e-04	0.0012±5e-04	0.0019±7e-04	0.0016±7e-04	0.278728
	Helicobacteraceae	6e-04±5e-04	1e-04±1e-04	2e-04±1e-04	0±0	0.634577
	Cellulomonadaceae	5e-04±1e-04	2e-04±1e-04	2e-04±1e-04	0.0012±8e-04	0.267133
	Gordoniaceae	5e-04±1e-04	2e-04±2e-04	8e-04±3e-04	8e-04±2e-04	0.268758
	Clostridiales.Family.XVII..Incertae.Sedis	5e-04±1e-04	5e-04±2e-04	8e-04±5e-04	7e-04±3e-04	0.705154
	Legionellaceae	5e-04±2e-04	4e-04±2e-04	0.0013±3e-04	3e-04±2e-04	0.0545495
	Aquifoliaceae	5e-04±5e-04	0±0	0±0	0.0024±0.0014	0.0967992
	Salicaceae	5e-04±5e-04	0±0	5e-04±5e-04	0±0	0.683605
	Pseudonocardiaceae	4e-04±2e-04	4e-04±3e-04	8e-04±4e-04	8e-04±4e-04	0.540477
	Aquificaceae	4e-04±3e-04	1e-04±1e-04	4e-04±2e-04	3e-04±2e-04	0.885676
	Rhodocyclaceae	4e-04±4e-04	1e-04±1e-04	6e-04±6e-04	0.003±0.0028	0.352024
	Desulfobacteraceae	4e-04±1e-04	0.0011±5e-04	0.001±3e-04	5e-04±1e-04	0.252447
	Geobacteraceae	4e-04±2e-04	3e-04±2e-04	5e-04±5e-04	1e-04±1e-04	0.732094
	Xanthomonadaceae	4e-04±2e-04	3e-04±2e-04	6e-04±3e-04	7e-04±5e-04	0.811399
	Nocardioidaceae	3e-04±1e-04	5e-04±2e-04	2e-04±1e-04	7e-04±4e-04	0.55522
	Nitrospiraceae	3e-04±1e-04	5e-04±3e-04	0.0019±0.0016	4e-04±2e-04	0.325955
	Acetobacteraceae	3e-04±1e-04	6e-04±3e-04	5e-04±3e-04	3e-04±2e-04	0.681889
	Alcaligenaceae	3e-04±1e-04	0±0	2e-04±2e-04	1e-04±1e-04	0.398151
	Burkholderiaceae	3e-04±1e-04	0.0332±0.0265	7e-04±3e-04	8e-04±5e-04	0.247548
	Desulfonatronumaceae	3e-04±1e-04	2e-04±1e-04	6e-04±2e-04	5e-04±2e-04	0.302914
	Mycoplasmataceae	3e-04±2e-04	3e-04±1e-04	3e-04±1e-04	5e-04±3e-04	0.844714
	Acidothermaceae	2e-04±2e-04	1e-04±1e-04	4e-04±1e-04	4e-04±2e-04	0.443067
	Frankiaceae	2e-04±2e-04	1e-04±1e-04	4e-04±2e-04	1e-04±1e-04	0.540114
	Streptosporangiaceae	2e-04±1e-04	1e-04±1e-04	1e-04±1e-04	3e-04±2e-04	0.539108
	Desulfurobacteriaceae	2e-04±1e-04	5e-04±2e-04	3e-04±2e-04	2e-04±1e-04	0.66719
	Listeriaceae	2e-04±2e-04	0±0	0±0	4e-04±3e-04	0.48949
	Sporolactobacillaceae	2e-04±1e-04	0±0	2e-04±1e-04	0.0026±0.0026	0.319326
	Thermodesulfobiaceae	2e-04±1e-04	5e-04±1e-04	6e-04±2e-04	4e-04±2e-04	0.192381
	Bradyrhizobiaceae	2e-04±1e-04	1e-04±1e-04	1e-04±1e-04	1e-04±1e-04	0.970398
	Methylophilaceae	2e-04±1e-04	1e-04±1e-04	1e-04±1e-04	0±0	0.621528
	Desulfurellaceae	2e-04±1e-04	0±0	1e-04±1e-04	2e-04±1e-04	0.335148
	Methylococcaceae	2e-04±1e-04	0±0	1e-04±1e-04	2e-04±1e-04	0.192682
	Moraxellaceae	2e-04±2e-04	0±0	4e-04±3e-04	2e-04±1e-04	0.375916
	Chlamydomonadaceae	2e-04±1e-04	0.001±6e-04	4e-04±3e-04	6e-04±3e-04	0.396715
	Solibacteraceae	1e-04±1e-04	0±0	1e-04±1e-04	0±0	0.42992
	Dermabacteraceae	1e-04±1e-04	1e-04±1e-04	1e-04±1e-04	0±0	0.516557
	Intrasporangiaceae	1e-04±1e-04	0±0	0±0	1e-04±1e-04	0.713872
	Nocardiopsaceae	1e-04±1e-04	0±0	0±0	0±0	0.292576
	Sanguibacteraceae	1e-04±1e-04	0±0	0±0	0±0	0.637955
	Tsukamurellaceae	1e-04±0	0±0	0±0	0±0	0.283121
	Rubrobacteraceae	1e-04±1e-04	2e-04±1e-04	1e-04±1e-04	0±0	0.448507
	Thermoleophilaceae	1e-04±1e-04	1e-04±1e-04	2e-04±1e-04	2e-04±1e-04	0.855568
	Flammeovirgaceae	1e-04±1e-04	2e-04±1e-04	2e-04±2e-04	0±0	0.711011
	Syntrophomonadaceae	1e-04±1e-04	0±0	0±0	1e-04±1e-04	0.218312
	Fusobacteriaceae	1e-04±1e-04	1e-04±1e-04	0±0	0±0	0.454017
	Methylobacteriaceae	1e-04±1e-04	0±0	0±0	0±0	0.637955
	Rhizobiaceae	1e-04±1e-04	0±0	0±0	6e-04±6e-04	0.344196
	Anaplasmataceae	1e-04±1e-04	1e-04±1e-04	1e-04±1e-04	0±0	0.715928
	Hydrogenophilaceae	1e-04±1e-04	1e-04±1e-04	2e-04±2e-04	4e-04±3e-04	0.744313
	Desulfuromonadaceae	1e-04±1e-04	3e-04±3e-04	0±0	0±0	0.548994
	Acidithiobacillaceae	1e-04±1e-04	0±0	2e-04±1e-04	1e-04±1e-04	0.391451
	Succinivibrionaceae	1e-04±1e-04	0±0	0±0	0±0	0.357776
	Colwelliaceae	1e-04±0	0±0	0±0	0±0	0.541718
	Salinisphaeraceae	1e-04±1e-04	0±0	0±0	1e-04±1e-04	0.45045
	Mariprofundaceae	1e-04±0	0±0	1e-04±1e-04	3e-04±3e-04	0.402401
	Brachyspiraceae	1e-04±0	0±0	1e-04±1e-04	0±0	0.463673
	Spirochaetaceae	1e-04±1e-04	1e-04±1e-04	2e-04±1e-04	1e-04±1e-04	0.724353
	Entomoplasmataceae	1e-04±1e-04	1e-04±1e-04	0±0	1e-04±1e-04	0.839853
	Verrucomicrobia.subdivision.3	1e-04±1e-04	2e-04±1e-04	5e-04±3e-04	2e-04±2e-04	0.429953
	Sphagnaceae	1e-04±1e-04	0±0	0±0	0±0	0.385495
	Apocynaceae	1e-04±1e-04	0±0	0±0	1e-04±1e-04	0.703579
	Dinophysiaceae	1e-04±1e-04	0±0	1e-04±1e-04	1e-04±1e-04	0.585369
	Pavlovaceae	1e-04±1e-04	0±0	0±0	0±0	0.637955
	Actinosynnemataceae	0±0	0±0	0±0	0±0	1
	Bogoriellaceae	0±0	0±0	1e-04±1e-04	0±0	0.154768
	Dietziaceae	0±0	0±0	1e-04±1e-04	0±0	0.273015
	Geodermatophilaceae	0±0	0±0	1e-04±1e-04	0±0	0.273015
	Glycomycetaceae	0±0	0±0	0±0	1e-04±1e-04	0.273015
	Kineosporiaceae	0±0	0±0	0±0	0±0	1
	Promicromonosporaceae	0±0	2e-04±1e-04	0±0	1e-04±1e-04	0.188544
	Rarobacteraceae	0±0	0±0	0±0	4e-04±4e-04	0.273015
	Segniliparaceae	0±0	0±0	1e-04±1e-04	1e-04±1e-04	0.597662
	Parachlamydiaceae	0±0	0±0	0±0	0±0	1
	Simkaniaceae	0±0	0±0	0±0	0±0	1
	Chlorobiaceae	0±0	0±0	0±0	0±0	1
	Chloroflexaceae	0±0	0±0	0±0	3e-04±3e-04	0.315347
	Oscillochloridaceae	0±0	1e-04±1e-04	0±0	4e-04±3e-04	0.165082
	Prochlorococcaceae	0±0	1e-04±1e-04	0±0	0±0	0.280515
	Deinococcaceae	0±0	0±0	0±0	2e-04±2e-04	0.386217
	Thermaceae	0±0	0±0	0±0	1e-04±1e-04	0.273015
	Dictyoglomaceae	0±0	0±0	0±0	1e-04±1e-04	0.600147
	Fibrobacteraceae	0±0	3e-04±2e-04	6e-04±4e-04	0±0	0.149709
	Pasteuriaceae	0±0	1e-04±1e-04	3e-04±1e-04	0±0	3.44001e-05
	Acidaminococcaceae	0±0	2e-04±1e-04	1e-04±1e-04	1e-04±1e-04	0.336484
	Planctomycetaceae	0±0	0±0	0±0	0±0	1
	Beijerinckiaceae	0±0	0±0	1e-04±1e-04	0±0	0.273015
	Brucellaceae	0±0	0±0	0±0	0±0	1
	Methylocystaceae	0±0	0±0	0±0	0±0	1
	Phyllobacteriaceae	0±0	1e-04±1e-04	0±0	0±0	0.418238
	Rhodobiaceae	0±0	0±0	0±0	0±0	1
	Xanthobacteraceae	0±0	0±0	0±0	0±0	1
	Hyphomonadaceae	0±0	0±0	0±0	0±0	1
	Rhodobacteraceae	0±0	0±0	0±0	0±0	1
	Rickettsiaceae	0±0	0±0	2e-04±1e-04	1e-04±1e-04	0.269458
	Sphingomonadaceae	0±0	0±0	0±0	0±0	1
	Comamonadaceae	0±0	0±0	3e-04±1e-04	0±0	0.00314054
	Oxalobacteraceae	0±0	0±0	0±0	0±0	1
	Neisseriaceae	0±0	0±0	0±0	0±0	1
	Nitrosomonadaceae	0±0	0±0	2e-04±1e-04	1e-04±1e-04	0.0804564
	Bacteriovoracaceae	0±0	1e-04±1e-04	1e-04±1e-04	0±0	0.659062
	Bdellovibrionaceae	0±0	0±0	1e-04±1e-04	0±0	0.273015
	Desulfobulbaceae	0±0	0±0	0±0	0±0	1
	Desulfomicrobiaceae	0±0	0±0	1e-04±1e-04	0±0	0.484202
	Desulfovibrionaceae	0±0	4e-04±1e-04	1e-04±1e-04	2e-04±1e-04	0.0513412
	Myxococcaceae	0±0	0±0	1e-04±1e-04	0±0	0.273015
	Syntrophaceae	0±0	0±0	1e-04±1e-04	0±0	0.792084
	Psychromonadaceae	0±0	0±0	1e-04±1e-04	0±0	0.799386
	Chromatiaceae	0±0	0±0	1e-04±1e-04	1e-04±1e-04	0.311618
	Enterobacteriaceae	0±0	0±0	0±0	0±0	0.740269
	Coxiellaceae	0±0	0±0	0±0	1e-04±1e-04	0.273015
	Crenotrichaceae	0±0	0±0	0±0	0±0	1
	Halomonadaceae	0±0	0±0	0±0	0±0	0.700205
	Oceanospirillaceae	0±0	0±0	0±0	0±0	1
	Pseudomonadaceae	0±0	0±0	1e-04±1e-04	1e-04±1e-04	0.757946
	Francisellaceae	0±0	0±0	0±0	0±0	1
	Piscirickettsiaceae	0±0	0±0	0±0	0±0	1
	Thiotrichaceae	0±0	0±0	0±0	0±0	1
	Spiroplasmataceae	0±0	1e-04±1e-04	0±0	0±0	0.418238
	Thermodesulfobacteriaceae	0±0	0±0	0±0	1e-04±1e-04	0.273015
	Opitutaceae	0±0	0±0	0±0	0±0	1
	Chaetocerotaceae	0±0	0±0	0±0	0±0	1
	Coscinodiscaceae	0±0	1e-04±1e-04	0±0	0±0	0.418238
	Eupodiscaceae	0±0	0±0	0±0	0±0	1
	Oocystaceae	0±0	0±0	1e-04±1e-04	0±0	0.273015
	Codiaceae	0±0	0±0	1e-04±1e-04	0±0	0.599526
	Fucaceae	0±0	0±0	0±0	0±0	1
	Podocarpaceae	0±0	0±0	0±0	0±0	1
	Ephedraceae	0±0	0±0	0±0	0±0	0.637955
	Selaginellaceae	0±0	0±0	0±0	0±0	0.637955
	Orchidaceae	0±0	0±0	0±0	0±0	0.637955
	Poaceae	0±0	2e-04±2e-04	0±0	0±0	0.418238
	Mesostigmataceae	0±0	0±0	0±0	1e-04±1e-04	0.812809
	Apiaceae	0±0	0±0	0±0	1e-04±1e-04	0.273015
	Caprifoliaceae	0±0	0±0	0±0	0±0	0.637955
	Fabaceae	0±0	0±0	0±0	3e-04±3e-04	0.313582
	Lamiaceae	0±0	0±0	0±0	0±0	1
	Euphorbiaceae	0±0	0±0	1e-04±1e-04	0±0	0.663789
	Rosaceae	0±0	0±0	0±0	1e-04±1e-04	0.664811
	Penthoraceae	0±0	0±0	0±0	1e-04±1e-04	0.273015
	Zygnemataceae	0±0	0±0	1e-04±1e-04	0±0	0.416935
	Cyanidiaceae	0±0	1e-04±1e-04	0±0	1e-04±1e-04	0.623536
	Compsopogonaceae	0±0	1e-04±1e-04	0±0	0±0	0.418238
	Ceramiaceae	0±0	0±0	0±0	0±0	1
	Gelidiaceae	0±0	0±0	0±0	0±0	0.637955

## Sheet: genus
	Table S11: Mean relative abundance (%) of genus level across each of the feeding groups in female mice. Results are given as mean±SEM.
	OTU	HF	HF-FO	HF-FO-OLZ	HF-OLZ	p_value
	Akkermansia	27.8063±3.368	34.318±6.5641	17.0326±7.332	17.1711±9.0349	0.191792
	Barnesiella	24.2022±1.588	22.7007±4.2396	20.991±2.6552	26.1195±2.1119	0.672625
	Clostridium	20.6553±1.9806	17.0461±2.568	26.0233±4.4635	23.3557±1.8436	0.179681
	Oribacterium	2.5233±0.4721	2.7649±0.5269	4.7439±0.4051	2.0953±0.5007	0.0163708
	Lactococcus	2.3816±0.8423	0.7128±0.3202	1.4182±0.4763	1.8393±0.3211	0.319816
	Ruminococcus	2.2843±0.4175	2.8884±0.6117	3.8952±0.4191	2.1906±0.4851	0.128794
	Bifidobacterium	2.11±0.9356	1.314±0.6488	1.7671±0.5292	4.8408±1.2507	0.0940362
	Eubacterium	2.0889±0.2821	1.3561±0.1022	3.0112±0.9133	2.0741±0.4728	0.154783
	Butyricimonas	1.9156±1.7903	2.3078±1.6904	0.611±0.5187	0.0965±0.0177	0.742849
	Butyrivibrio	1.8848±0.4943	1.9939±0.6748	2.6717±0.999	3.7442±1.6312	0.483171
	Alistipes	1.8416±0.7	0.3522±0.1408	0.4472±0.2113	0.5009±0.2598	0.129308
	Lactobacillus	1.7976±1.3276	0.5189±0.113	1.0202±0.33	5.9337±4.0684	0.255434
	Desulfohalobium	1.349±0.271	1.1227±0.2215	1.5275±0.1607	1.0314±0.1129	0.533262
	Acetivibrio	0.8315±0.2279	1.2051±0.3379	1.5098±0.2573	1.414±0.0176	0.245763
	Porphyromonas	0.6793±0.0809	0.9411±0.3397	3.3703±2.6918	0.6363±0.1375	0.302199
	Hespellia	0.635±0.1675	0.4248±0.0852	1.2357±0.2986	0.6211±0.1433	0.0519445
	Bacteroides	0.5804±0.0677	0.7156±0.138	2.155±1.2496	0.7149±0.128	0.156929
	Anaerostipes	0.5368±0.2132	1.7672±1.2077	0.5671±0.1055	0.3127±0.0902	0.386499
	Bacillus	0.4847±0.1475	0.4597±0.2892	0.3104±0.1469	1.3042±0.5556	0.148352
	Roseburia	0.471±0.1895	0.5702±0.141	0.6595±0.1435	0.7441±0.3303	0.802397
	Faecalibacterium	0.4053±0.0691	0.2541±0.0718	0.6638±0.2064	0.3716±0.1072	0.133315
	Sarcina	0.2564±0.0617	0.7483±0.2679	0.5413±0.3449	0.4468±0.2594	0.411963
	Parabacteroides	0.2224±0.0682	1.2388±0.9394	0.4547±0.104	0.388±0.1144	0.435419
	Laceyella	0.145±0.1282	0.0064±0.005	0.0032±0.0015	0.0141±0.0104	0.587207
	Blautia	0.1444±0.0622	0.1479±0.067	0.197±0.1261	0.1356±0.0552	0.955041
	Alkaliphilus	0.1403±0.0774	0.041±0.0168	0.0623±0.0352	0.035±0.0081	0.496586
	Streptococcus	0.138±0.0448	0.0316±0.0153	0.0599±0.0094	0.073±0.0184	0.141543
	Ethanoligenens	0.1344±0.0462	0.3199±0.0626	0.2428±0.037	0.0846±0.0249	0.0180794
	Veillonella	0.1205±0.053	0.2546±0.158	0.1134±0.0134	0.1285±0.0578	0.656758
	Enterococcus	0.0855±0.0241	0.1032±0.0439	0.1217±0.034	0.1542±0.0451	0.581271
	Eggerthella	0.0852±0.0235	0.1997±0.1458	0.207±0.0851	0.2034±0.0675	0.641171
	Acetobacterium	0.0787±0.017	0.1023±0.0312	0.2201±0.0878	0.0771±0.0272	0.106253
	Collinsella	0.0777±0.039	0.0572±0.0187	0.127±0.0436	0.1537±0.0366	0.304428
	Selenomonas	0.062±0.0192	0.0616±0.0153	0.3364±0.311	0.1051±0.0439	0.413629
	Atopobium	0.0582±0.0137	0.1507±0.0839	0.1073±0.0447	0.0347±0.0103	0.346474
	Coenonia	0.0557±0.0039	0.0569±0.0103	0.5729±0.5191	0.0509±0.0012	0.275059
	Epulopiscium	0.0527±0.0116	0.0665±0.0169	0.1179±0.0391	0.085±0.0232	0.205781
	Prosthecobacter	0.0477±0.0051	0.0586±0.0075	0.0292±0.0136	0.026±0.0122	0.0722659
	Paenibacillus	0.0392±0.0057	0.0324±0.0052	0.0503±0.0088	0.0283±0.0066	0.186877
	Anaeroplasma	0.037±0.0267	0.0447±0.0354	0.0166±0.0062	0.0679±0.0504	0.797802
	Gemella	0.0366±0.0313	0.007±0.0026	0.0106±0.0021	0.0082±0.0017	0.709858
	Megamonas	0.0304±0.0126	0.0218±0.009	0.114±0.0917	0.0145±0.007	0.309097
	Erysipelothrix	0.0303±0.0139	0.013±0.0087	0.0234±0.0146	0.0152±0.0081	0.725111
	Rikenella	0.0241±0.0063	0.0144±0.0033	0.0154±0.0011	0.0125±0.0018	0.313868
	Riemerella	0.0217±0.0163	0.005±0.0017	0.0081±0.002	0.0049±6e-04	0.656208
	Ureibacillus	0.0208±0.006	0.0255±0.0148	0.1587±0.1355	0.0423±0.0154	0.306403
	Capnocytophaga	0.019±0.0018	0.0298±0.0055	0.0193±0.0032	0.016±0.0015	0.0521182
	Desulfosporosinus	0.0175±0.009	0.0145±0.0064	0.0081±0.0031	0.0239±0.004	0.613484
	Peptostreptococcus	0.0159±0.0022	0.0129±0.0023	0.0278±0.0121	0.0174±0.0048	0.323545
	Nitrococcus	0.0152±0.0113	0.0072±0.0027	0.0072±0.0035	0.0119±0.0018	0.867864
	Leuconostoc	0.0144±0.0098	0.0032±0.001	0.0074±0.0027	0.0281±0.0188	0.431836
	Prevotella	0.0142±0.0027	0.0109±0.0021	0.0121±0.0016	0.0092±0.0026	0.549022
	Microbacterium	0.014±0.0015	0.009±0.0025	0.0148±0.0038	0.0122±0.0021	0.343887
	Peptoniphilus	0.0136±0.003	0.0125±0.0023	0.0204±0.0074	0.0146±0.0037	0.587608
	Basfia	0.0126±0.003	0.0068±0.0013	0.0138±0.0042	0.0099±0.0028	0.386199
	Pseudobutyrivibrio	0.0124±0.0064	0.0097±0.0019	0.0084±0.0018	0.0056±0.0021	0.790108
	Tissierella	0.0103±0.0032	0.0383±0.0263	0.0276±0.0113	0.0404±0.0151	0.43737
	Pediococcus	0.0094±0.0026	0.0095±0.006	0.0079±0.0025	0.0201±0.0123	0.550159
	Desulfotomaculum	0.0094±0.0017	0.0077±0.0013	0.0134±0.0018	0.0089±0.0018	0.200654
	Hymenobacter	0.0093±0.0036	0.0163±0.0082	0.0178±0.0099	0.0062±0.003	0.572399
	Megasphaera	0.0087±0.0052	0.006±0.0045	0.0095±0.005	0.0056±0.0045	0.942456
	Lyngbya	0.0085±0.0018	0.0088±0.0018	0.0068±8e-04	0.0062±0.0018	0.688013
	Desulfocaldus	0.0084±0.0013	0.0103±0.0028	0.011±0.0014	0.011±0.0014	0.673644
	Lysinibacillus	0.0078±0.005	0.0025±6e-04	0.0039±0.0014	0.0169±0.0078	0.234954
	Sporanaerobacter	0.0068±7e-04	0.0071±0.0017	0.0115±0.0047	0.0058±0.0016	0.354473
	Geobacillus	0.0066±0.0016	0.0074±0.0024	0.0201±0.013	0.0097±0.001	0.334094
	Fusibacter	0.0063±0.0022	0.0071±0.0027	0.0078±0.0015	0.0054±0.0025	0.922566
	Anaerobranca	0.0057±0.0053	5e-04±4e-04	8e-04±3e-04	3e-04±2e-04	0.660639
	Lebetimonas	0.0055±0.0028	0.0064±0.0015	0.0038±0.0025	0.0046±0.0013	0.901124
	Alicyclobacillus	0.0051±0.0011	0.0058±0.0011	0.0089±0.0017	0.0046±4e-04	0.131384
	Planktothrix	0.005±6e-04	0.0044±0.0014	0.0038±4e-04	0.0034±8e-04	0.578614
	Thermoactinomyces	0.0047±9e-04	0.0054±0.0011	0.0081±0.0026	0.0093±0.0039	0.358883
	Soehngenia	0.0047±0.002	0.0054±0.003	0.0041±0.0019	0.0035±0.0029	0.961565
	Tetragenococcus	0.0038±0.0015	9e-04±4e-04	0.0012±4e-04	0.0024±8e-04	0.231326
	Staphylococcus	0.0037±0.0022	0.003±0.0012	0.0011±6e-04	0.0042±0.0016	0.703526
	Heliobacterium	0.0036±6e-04	0.0033±8e-04	0.0048±0.0011	0.0033±6e-04	0.570552
	Brevibacterium	0.0033±0.0014	0.0029±7e-04	0.0066±8e-04	0.0031±0.001	0.152291
	Pseudoclavibacter	0.0033±3e-04	0.0022±7e-04	0.0041±0.0017	0.0024±9e-04	0.460617
	Desulfitobacterium	0.003±4e-04	0.0019±2e-04	0.0038±8e-04	0.0035±4e-04	0.0491171
	Thermotoga	0.0028±8e-04	0.0023±6e-04	0.0029±7e-04	0.0023±0.001	0.926323
	Cyclobacterium	0.0026±0.001	0.0048±0.0021	0.004±0.0014	0.0023±0.001	0.584505
	Subtercola	0.0024±0.0017	0.0015±0.0013	9e-04±5e-04	0.0024±4e-04	0.863839
	Flavobacterium	0.0024±8e-04	7e-04±2e-04	0.0014±5e-04	4e-04±2e-04	0.126714
	Anabaena	0.0024±0.001	0.0205±0.0182	0.008±0.0044	0.0024±0.0015	0.477445
	Actinobaculum	0.0023±5e-04	0.0019±5e-04	0.0035±0.001	0.0021±3e-04	0.29705
	Nocardia	0.0023±9e-04	0.0014±5e-04	0.003±8e-04	0.0044±0.0013	0.210396
	Chthoniobacter	0.0023±3e-04	0.0026±6e-04	0.0016±7e-04	0.0019±0.001	0.668394
	Paraprevotella	0.0022±3e-04	0.0022±7e-04	0.0028±2e-04	0.0019±3e-04	0.629247
	Virgibacillus	0.0022±0.0011	0.0013±8e-04	0.0013±8e-04	0.0027±0.0014	0.780202
	Corynebacterium	0.002±3e-04	0.0016±3e-04	0.005±0.0038	0.002±8e-04	0.455482
	Aerococcus	0.0019±0.0012	5e-04±4e-04	0.0012±7e-04	8e-04±4e-04	0.69025
	Nitratiruptor	0.0018±0.001	0.0029±0.0026	8e-04±4e-04	0.001±9e-04	0.784344
	Propionibacterium	0.0017±5e-04	0.0016±7e-04	0.0011±3e-04	0.0024±3e-04	0.530149
	Leptospira	0.0017±3e-04	9e-04±2e-04	0.0021±6e-04	8e-04±3e-04	0.0964356
	Fructobacillus	0.0016±0.001	0±0	5e-04±4e-04	0.0164±0.0161	0.299281
	Weissella	0.0016±0.0011	2e-04±1e-04	4e-04±2e-04	0.002±0.0015	0.563891
	Thermoanaerobacterium	0.0016±7e-04	0.0012±7e-04	7e-04±4e-04	6e-04±3e-04	0.681609
	Actinomyces	0.0015±7e-04	9e-04±6e-04	0.0015±0.001	0.0014±3e-04	0.913833
	Leptonema	0.0015±5e-04	0.0023±0.001	0.0021±6e-04	7e-04±2e-04	0.437998
	Acidimicrobium	0.0013±3e-04	0.002±4e-04	0.0048±0.0019	0.0029±0.001	0.083196
	Symbiobacterium	0.0012±3e-04	0.0011±4e-04	0.0018±8e-04	0.0012±4e-04	0.703825
	Tropheryma	0.0011±2e-04	0.001±2e-04	0.0018±0.001	0.0016±3e-04	0.602538
	Flexibacter	0.0011±5e-04	0.001±8e-04	4e-04±2e-04	5e-04±3e-04	0.760826
	Halobacillus	0.001±3e-04	0.0011±1e-04	0.0016±2e-04	8e-04±2e-04	0.321196
	Aneurinibacillus	0.001±2e-04	0.0014±4e-04	7e-04±2e-04	4e-04±3e-04	0.209598
	Caloramator	0.001±5e-04	9e-04±4e-04	0.0015±7e-04	2e-04±1e-04	0.490774
	Spirobacillus	0.001±4e-04	0.0013±8e-04	9e-04±1e-04	8e-04±4e-04	0.924036
	Mycobacterium	9e-04±5e-04	6e-04±3e-04	0.001±2e-04	0.0024±0.0016	0.427772
	Streptomyces	9e-04±4e-04	0.0011±7e-04	0.0015±3e-04	2e-04±1e-04	0.408886
	Actinocorallia	9e-04±3e-04	0.0011±8e-04	0.0011±5e-04	4e-04±2e-04	0.761692
	Aeriscardovia	9e-04±6e-04	6e-04±4e-04	0.002±9e-04	0.0018±3e-04	0.349794
	Cytophaga	9e-04±3e-04	0.0011±5e-04	7e-04±3e-04	7e-04±3e-04	0.881654
	Prolixibacter	9e-04±2e-04	4e-04±2e-04	0.0011±3e-04	5e-04±1e-04	0.279125
	Arcobacter	9e-04±4e-04	0.0015±7e-04	4e-04±2e-04	9e-04±1e-04	0.400015
	Acholeplasma	9e-04±4e-04	2e-04±1e-04	9e-04±3e-04	5e-04±3e-04	0.44442
	Leifsonia	8e-04±5e-04	5e-04±3e-04	6e-04±2e-04	8e-04±2e-04	0.877318
	Persephonella	8e-04±2e-04	0.001±4e-04	7e-04±4e-04	8e-04±3e-04	0.917753
	Elizabethkingia	8e-04±3e-04	7e-04±2e-04	8e-04±4e-04	5e-04±1e-04	0.912903
	Rhodothermus	8e-04±3e-04	0.0014±9e-04	0.0015±5e-04	4e-04±3e-04	0.53294
	Brevibacillus	8e-04±1e-04	5e-04±2e-04	9e-04±5e-04	0.0012±3e-04	0.448286
	Halothermothrix	8e-04±4e-04	0.0014±6e-04	0.0011±6e-04	8e-04±4e-04	0.83314
	Weeksella	7e-04±2e-04	7e-04±3e-04	2e-04±1e-04	3e-04±2e-04	0.303892
	Nostoc	7e-04±2e-04	0.0017±4e-04	0.0016±8e-04	8e-04±3e-04	0.269367
	Trichococcus	7e-04±4e-04	3e-04±2e-04	3e-04±1e-04	9e-04±6e-04	0.626915
	Paralactobacillus	7e-04±5e-04	1e-04±1e-04	1e-04±1e-04	0.0015±7e-04	0.175608
	Halanaerobium	7e-04±4e-04	1e-04±1e-04	3e-04±1e-04	0.002±0.0011	0.129239
	Fervidobacterium	7e-04±2e-04	9e-04±5e-04	0.0012±3e-04	4e-04±3e-04	0.556797
	Clavibacter	6e-04±2e-04	4e-04±3e-04	7e-04±3e-04	4e-04±3e-04	0.802289
	Sphingobacterium	6e-04±2e-04	4e-04±2e-04	1e-04±1e-04	2e-04±1e-04	0.0555091
	Finegoldia	6e-04±3e-04	4e-04±3e-04	0.001±3e-04	8e-04±1e-04	0.555443
	Thermacetogenium	6e-04±2e-04	0.0024±0.0012	0.0032±0.0013	0.0011±6e-04	0.162974
	Thermoanaerobacter	6e-04±1e-04	6e-04±3e-04	9e-04±3e-04	3e-04±2e-04	0.419007
	Pelobacter	6e-04±2e-04	0.0013±5e-04	0.0019±7e-04	0.0017±8e-04	0.269515
	Helicobacter	6e-04±5e-04	2e-04±1e-04	2e-04±1e-04	0±0	0.637132
	Ilex	6e-04±6e-04	0±0	0±0	0.0025±0.0015	0.103619
	Gordonia	5e-04±1e-04	3e-04±2e-04	9e-04±4e-04	8e-04±2e-04	0.250749
	Dialister	5e-04±2e-04	0.0317±0.0314	5e-04±2e-04	0.049±0.0366	0.3365
	Caulobacter	5e-04±2e-04	0.0014±7e-04	0.0021±6e-04	4e-04±2e-04	0.0749263
	Nitratifractor	5e-04±1e-04	1e-04±1e-04	7e-04±4e-04	3e-04±2e-04	0.357882
	Legionella	5e-04±2e-04	4e-04±2e-04	0.0014±3e-04	3e-04±2e-04	0.0457
	Populus	5e-04±5e-04	0±0	6e-04±6e-04	0±0	0.679598
	Cellulomonas	4e-04±1e-04	2e-04±1e-04	2e-04±1e-04	0.0012±8e-04	0.243865
	Micromonospora	4e-04±4e-04	1e-04±1e-04	0±0	0±0	0.603762
	Rhodococcus	4e-04±1e-04	3e-04±1e-04	2e-04±2e-04	1e-04±1e-04	0.412314
	Hydrogenobaculum	4e-04±3e-04	2e-04±1e-04	3e-04±2e-04	2e-04±1e-04	0.896083
	Dehalococcoides	4e-04±1e-04	3e-04±2e-04	4e-04±2e-04	2e-04±2e-04	0.883618
	Microcystis	4e-04±2e-04	2e-04±1e-04	1e-04±1e-04	4e-04±2e-04	0.473865
	Dolichospermum	4e-04±3e-04	8e-04±5e-04	5e-04±3e-04	4e-04±2e-04	0.864711
	Anoxybacillus	4e-04±3e-04	2e-04±1e-04	2e-04±1e-04	8e-04±2e-04	0.442911
	Exiguobacterium	4e-04±3e-04	5e-04±3e-04	4e-04±4e-04	0.0012±8e-04	0.624128
	Helcococcus	4e-04±2e-04	5e-04±1e-04	0.0015±4e-04	6e-04±1e-04	0.0319687
	Desulfonispora	4e-04±1e-04	4e-04±1e-04	0.0013±8e-04	4e-04±1e-04	0.242902
	Moorella	4e-04±1e-04	4e-04±2e-04	3e-04±1e-04	0±0	0.231357
	Geobacter	4e-04±2e-04	3e-04±2e-04	5e-04±5e-04	1e-04±1e-04	0.721725
	Candidatus.Phytoplasma	4e-04±2e-04	9e-04±4e-04	0.001±4e-04	4e-04±2e-04	0.417677
	Acidothermus	3e-04±2e-04	1e-04±1e-04	4e-04±2e-04	5e-04±2e-04	0.450318
	Leucobacter	3e-04±1e-04	3e-04±2e-04	5e-04±3e-04	6e-04±4e-04	0.771055
	Rothia	3e-04±1e-04	5e-04±3e-04	5e-04±4e-04	1e-04±1e-04	0.606462
	Actinoplanes	3e-04±3e-04	3e-04±1e-04	4e-04±2e-04	1e-04±1e-04	0.891328
	Nocardioides	3e-04±1e-04	3e-04±1e-04	2e-04±1e-04	6e-04±3e-04	0.570281
	Pseudonocardia	3e-04±2e-04	3e-04±2e-04	6e-04±3e-04	8e-04±4e-04	0.560145
	Alloscardovia	3e-04±1e-04	3e-04±1e-04	4e-04±1e-04	4e-04±2e-04	0.954437
	Arthrospira	3e-04±2e-04	4e-04±3e-04	6e-04±2e-04	4e-04±1e-04	0.883479
	Pleurocapsa	3e-04±1e-04	2e-04±1e-04	1e-04±1e-04	5e-04±2e-04	0.401682
	Chlorogloeopsis	3e-04±1e-04	4e-04±1e-04	2e-04±1e-04	2e-04±1e-04	0.543625
	Oceanobacillus	3e-04±2e-04	2e-04±1e-04	4e-04±3e-04	2e-04±1e-04	0.840484
	Sporolactobacillus	3e-04±1e-04	0±0	2e-04±1e-04	0.0027±0.0027	0.319281
	Sulfobacillus	3e-04±1e-04	2e-04±1e-04	3e-04±3e-04	4e-04±1e-04	0.929924
	Caldicellulosiruptor	3e-04±1e-04	4e-04±2e-04	7e-04±1e-04	5e-04±2e-04	0.328523
	Asticcacaulis	3e-04±1e-04	3e-04±1e-04	5e-04±4e-04	1e-04±1e-04	0.608501
	Gluconacetobacter	3e-04±1e-04	7e-04±3e-04	5e-04±4e-04	3e-04±2e-04	0.624432
	Candidatus.Tremblaya	3e-04±2e-04	3e-04±2e-04	0±0	0±0	0.447522
	Desulfonatronum	3e-04±1e-04	2e-04±2e-04	6e-04±2e-04	5e-04±2e-04	0.31728
	Acinetobacter	3e-04±2e-04	0±0	4e-04±2e-04	2e-04±1e-04	0.424314
	Xanthomonas	3e-04±2e-04	3e-04±1e-04	5e-04±4e-04	6e-04±4e-04	0.785738
	Mycoplasma	3e-04±2e-04	3e-04±2e-04	3e-04±1e-04	5e-04±3e-04	0.841369
	Frankia	2e-04±2e-04	1e-04±1e-04	4e-04±2e-04	1e-04±1e-04	0.498029
	Agrococcus	2e-04±1e-04	0±0	0±0	0±0	0.139219
	Arthrobacter	2e-04±1e-04	1e-04±1e-04	5e-04±3e-04	2e-04±2e-04	0.606466
	Dactylosporangium	2e-04±1e-04	5e-04±4e-04	1e-04±1e-04	2e-04±1e-04	0.687624
	Desulfurobacterium	2e-04±1e-04	5e-04±2e-04	3e-04±2e-04	2e-04±1e-04	0.683872
	Candidatus.Amoebophilus	2e-04±1e-04	3e-04±2e-04	4e-04±1e-04	2e-04±2e-04	0.60974
	Gloeobacter	2e-04±1e-04	2e-04±1e-04	2e-04±1e-04	0±0	0.543456
	Oscillatoria	2e-04±1e-04	1e-04±1e-04	1e-04±1e-04	1e-04±1e-04	0.48967
	Listeria	2e-04±2e-04	1e-04±1e-04	0±0	4e-04±3e-04	0.475267
	Granulicatella	2e-04±2e-04	2e-04±1e-04	2e-04±1e-04	1e-04±1e-04	0.9327
	Thermaerobacter	2e-04±1e-04	3e-04±2e-04	6e-04±3e-04	4e-04±2e-04	0.390822
	Thermodesulfobium	2e-04±1e-04	5e-04±1e-04	6e-04±2e-04	4e-04±2e-04	0.181079
	Candidatus.Magnetobacterium	2e-04±1e-04	3e-04±2e-04	0.0018±0.0017	4e-04±2e-04	0.340096
	Burkholderia	2e-04±1e-04	1e-04±1e-04	0±0	0±0	0.25368
	Methylobacillus	2e-04±1e-04	1e-04±1e-04	1e-04±1e-04	0±0	0.619902
	Desulforegula	2e-04±1e-04	3e-04±2e-04	3e-04±3e-04	1e-04±1e-04	0.835251
	Desulfonauticus	2e-04±1e-04	2e-04±1e-04	3e-04±2e-04	0±0	0.623245
	Desulfurella	2e-04±1e-04	0±0	1e-04±1e-04	2e-04±1e-04	0.355451
	Campylobacter	2e-04±1e-04	0±0	4e-04±2e-04	1e-04±1e-04	0.369042
	Methylothermus	2e-04±1e-04	0±0	1e-04±1e-04	2e-04±1e-04	0.318616
	Chlamydomonas	2e-04±1e-04	5e-04±2e-04	2e-04±1e-04	7e-04±3e-04	0.280486
	Nerium	2e-04±2e-04	0±0	0±0	1e-04±1e-04	0.702199
	Candidatus.Solibacter	1e-04±1e-04	0±0	1e-04±1e-04	0±0	0.432536
	Acidithiomicrobium	1e-04±1e-04	1e-04±1e-04	0±0	0±0	0.740437
	Arcanobacterium	1e-04±1e-04	3e-04±2e-04	1e-04±1e-04	2e-04±2e-04	0.747953
	Oerskovia	1e-04±1e-04	0±0	0±0	0±0	0.637955
	Brachybacterium	1e-04±1e-04	1e-04±1e-04	1e-04±1e-04	0±0	0.521622
	Tetrasphaera	1e-04±1e-04	1e-04±1e-04	0±0	0±0	0.52162
	Agromyces	1e-04±1e-04	1e-04±1e-04	2e-04±1e-04	0±0	0.536319
	Cryobacterium	1e-04±1e-04	0±0	1e-04±1e-04	1e-04±1e-04	0.800357
	Curtobacterium	1e-04±1e-04	1e-04±1e-04	4e-04±3e-04	2e-04±2e-04	0.450747
	Okibacterium	1e-04±1e-04	1e-04±1e-04	1e-04±1e-04	0±0	0.830727
	Micrococcus	1e-04±1e-04	1e-04±1e-04	0±0	0±0	0.640345
	Nesterenkonia	1e-04±1e-04	5e-04±2e-04	8e-04±8e-04	0.001±5e-04	0.408117
	Verrucosispora	1e-04±0	0±0	0±0	0±0	0.287583
	Aeromicrobium	1e-04±1e-04	0±0	0±0	0±0	0.637955
	Thermobifida	1e-04±1e-04	0±0	0±0	0±0	0.310064
	Saccharopolyspora	1e-04±1e-04	0±0	0±0	1e-04±1e-04	0.702627
	Sanguibacter	1e-04±1e-04	0±0	0±0	0±0	0.637955
	Microbispora	1e-04±1e-04	0±0	1e-04±1e-04	0±0	0.471661
	Planomonospora	1e-04±1e-04	1e-04±1e-04	0±0	2e-04±2e-04	0.507881
	Streptosporangium	1e-04±1e-04	1e-04±1e-04	0±0	1e-04±1e-04	0.870409
	Actinomadura	1e-04±1e-04	1e-04±1e-04	0±0	0±0	0.44638
	Tsukamurella	1e-04±0	0±0	0±0	0±0	0.283256
	Gardnerella	1e-04±1e-04	2e-04±1e-04	1e-04±1e-04	0±0	0.491564
	Rubrobacter	1e-04±1e-04	2e-04±1e-04	1e-04±1e-04	0±0	0.458158
	Thermoleophilum	1e-04±1e-04	2e-04±1e-04	2e-04±1e-04	2e-04±1e-04	0.875667
	Microscilla	1e-04±1e-04	0±0	0±0	1e-04±1e-04	0.501182
	Flexithrix	1e-04±1e-04	1e-04±1e-04	2e-04±2e-04	0±0	0.765912
	Gramella	1e-04±0	0±0	0±0	0±0	0.283256
	Cyanobacterium	1e-04±1e-04	0±0	0±0	0±0	0.337641
	Synechococcus	1e-04±1e-04	0±0	0±0	0±0	0.398889
	Anabaenopsis	1e-04±0	0±0	0±0	0±0	0.0884246
	Nodularia	1e-04±0	6e-04±5e-04	0.0011±7e-04	0.0014±0.001	0.326229
	Leptolyngbya	1e-04±1e-04	1e-04±1e-04	1e-04±1e-04	2e-04±2e-04	0.852078
	Pseudanabaena	1e-04±1e-04	0±0	0±0	1e-04±1e-04	0.350797
	Deinococcus	1e-04±1e-04	0±0	0±0	2e-04±2e-04	0.387631
	Planomicrobium	1e-04±1e-04	0±0	1e-04±1e-04	1e-04±1e-04	0.928795
	Seinonella	1e-04±1e-04	1e-04±1e-04	0±0	0±0	0.266488
	Carnobacterium	1e-04±1e-04	1e-04±1e-04	1e-04±1e-04	0±0	0.76616
	Bavariicoccus	1e-04±1e-04	0±0	0±0	0±0	0.637955
	Anaerococcus	1e-04±1e-04	0±0	1e-04±1e-04	1e-04±1e-04	0.796059
	Syntrophomonas	1e-04±1e-04	0±0	0±0	1e-04±1e-04	0.219239
	Streptobacillus	1e-04±1e-04	1e-04±1e-04	0±0	0±0	0.522602
	Thermodesulfovibrio	1e-04±1e-04	1e-04±1e-04	1e-04±1e-04	0±0	0.75729
	Bradyrhizobium	1e-04±0	1e-04±1e-04	1e-04±1e-04	0±0	0.762232
	Rhodopseudomonas	1e-04±1e-04	0±0	1e-04±1e-04	1e-04±1e-04	0.666608
	Methylobacterium	1e-04±1e-04	0±0	0±0	0±0	0.637955
	Sinorhizobium	1e-04±1e-04	0±0	0±0	6e-04±6e-04	0.325341
	Tistrella	1e-04±1e-04	7e-04±3e-04	0.001±8e-04	1e-04±1e-04	0.198314
	Achromobacter	1e-04±1e-04	0±0	0±0	0±0	0.637955
	Alcaligenes	1e-04±1e-04	0±0	0±0	0±0	0.28969
	Tetrathiobacter	1e-04±1e-04	0±0	2e-04±2e-04	0±0	0.530915
	Cupriavidus	1e-04±1e-04	0.0337±0.0267	3e-04±2e-04	7e-04±4e-04	0.2376
	Ralstonia	1e-04±1e-04	3e-04±1e-04	5e-04±3e-04	2e-04±1e-04	0.425943
	Thiobacillus	1e-04±1e-04	1e-04±1e-04	2e-04±2e-04	4e-04±3e-04	0.747015
	Desulfobacterium	1e-04±0	2e-04±1e-04	2e-04±2e-04	3e-04±1e-04	0.515413
	Desulfonema	1e-04±1e-04	4e-04±2e-04	3e-04±1e-04	1e-04±1e-04	0.203706
	Desulfuromonas	1e-04±1e-04	3e-04±3e-04	0±0	0±0	0.552256
	Malonomonas	1e-04±1e-04	0±0	1e-04±1e-04	1e-04±1e-04	0.802642
	Sulfurospirillum	1e-04±1e-04	0±0	0±0	2e-04±1e-04	0.187591
	Caminibacter	1e-04±1e-04	3e-04±1e-04	4e-04±2e-04	4e-04±2e-04	0.481755
	Acidithiobacillus	1e-04±1e-04	0±0	2e-04±1e-04	1e-04±1e-04	0.388908
	Succinimonas	1e-04±1e-04	0±0	0±0	0±0	0.352944
	Colwellia	1e-04±0	1e-04±1e-04	0±0	0±0	0.53857
	Methylomicrobium	1e-04±0	0±0	0±0	0±0	0.283704
	Mannheimia	1e-04±1e-04	5e-04±2e-04	7e-04±4e-04	0±0	0.133866
	Reinekea	1e-04±0	0±0	0±0	2e-04±1e-04	0.174148
	Stenotrophomonas	1e-04±1e-04	1e-04±1e-04	1e-04±1e-04	1e-04±1e-04	0.941282
	Mariprofundus	1e-04±0	0±0	1e-04±1e-04	4e-04±4e-04	0.398572
	Brachyspira	1e-04±0	0±0	1e-04±1e-04	0±0	0.46394
	Spirochaeta	1e-04±1e-04	1e-04±1e-04	1e-04±1e-04	1e-04±1e-04	0.825166
	Mesoplasma	1e-04±1e-04	0±0	0±0	1e-04±1e-04	0.680876
	Rubritalea	1e-04±1e-04	3e-04±1e-04	3e-04±2e-04	1e-04±1e-04	0.527518
	Sphagnum	1e-04±1e-04	0±0	0±0	0±0	0.386995
	Lonicera	1e-04±1e-04	0±0	0±0	0±0	0.637955
	Manihot	1e-04±1e-04	0±0	1e-04±1e-04	0±0	0.666892
	Fragaria	1e-04±1e-04	0±0	0±0	1e-04±1e-04	0.670997
	Dinophysis	1e-04±1e-04	0±0	1e-04±1e-04	1e-04±1e-04	0.582343
	Pavlova	1e-04±1e-04	0±0	0±0	0±0	0.637955
	Mobiluncus	0±0	1e-04±1e-04	1e-04±1e-04	1e-04±1e-04	0.632574
	Lechevalieria	0±0	0±0	0±0	0±0	1
	Lentzea	0±0	0±0	0±0	0±0	1
	Bogoriella	0±0	0±0	1e-04±1e-04	0±0	0.145544
	Dietzia	0±0	0±0	1e-04±1e-04	0±0	0.273015
	Geodermatophilus	0±0	0±0	1e-04±1e-04	0±0	0.273015
	Glycomyces	0±0	0±0	0±0	1e-04±1e-04	0.273015
	Janibacter	0±0	0±0	0±0	1e-04±1e-04	0.273015
	Terrabacter	0±0	0±0	0±0	0±0	1
	Kineococcus	0±0	0±0	0±0	0±0	1
	Glaciibacter	0±0	0±0	0±0	0±0	1
	Rathayibacter	0±0	1e-04±1e-04	1e-04±1e-04	0±0	0.481344
	Salinibacterium	0±0	0±0	0±0	0±0	1
	Catenuloplanes	0±0	0±0	0±0	0±0	1
	Salinispora	0±0	1e-04±1e-04	1e-04±1e-04	1e-04±1e-04	0.846917
	Kribbella	0±0	1e-04±1e-04	1e-04±1e-04	1e-04±1e-04	0.437503
	Pimelobacter	0±0	0±0	0±0	0±0	0.637955
	Nocardiopsis	0±0	0±0	0±0	0±0	0.637955
	Cellulosimicrobium	0±0	1e-04±1e-04	0±0	0±0	0.0830936
	Promicromonospora	0±0	1e-04±1e-04	0±0	1e-04±1e-04	0.491496
	Xylanimicrobium	0±0	0±0	0±0	0±0	1
	Microlunatus	0±0	0±0	1e-04±1e-04	2e-04±1e-04	0.193268
	Amycolatopsis	0±0	1e-04±1e-04	3e-04±2e-04	0±0	0.052785
	Saccharomonospora	0±0	0±0	0±0	0±0	1
	Streptoalloteichus	0±0	0±0	0±0	0±0	1
	Thermobispora	0±0	0±0	0±0	0±0	0.637955
	Rarobacter	0±0	0±0	0±0	5e-04±5e-04	0.273015
	Segniliparus	0±0	0±0	1e-04±1e-04	1e-04±1e-04	0.593941
	Actinoallomurus	0±0	0±0	0±0	0±0	1
	Thermomonospora	0±0	0±0	0±0	0±0	1
	Tomitella	0±0	0±0	1e-04±1e-04	0±0	0.476998
	Hydrogenobacter	0±0	0±0	1e-04±1e-04	1e-04±1e-04	0.587393
	Sulfurihydrogenibium	0±0	1e-04±1e-04	0±0	0±0	0.418238
	Flammeovirga	0±0	1e-04±1e-04	0±0	0±0	0.0843282
	Chryseobacterium	0±0	1e-04±1e-04	0±0	0±0	0.710606
	Kordia	0±0	0±0	0±0	0±0	0.637955
	Leeuwenhoekiella	0±0	0±0	0±0	0±0	1
	Myroides	0±0	0±0	0±0	2e-04±1e-04	0.0690376
	Ornithobacterium	0±0	0±0	0±0	0±0	1
	Polaribacter	0±0	0±0	0±0	0±0	1
	Salegentibacter	0±0	1e-04±1e-04	1e-04±1e-04	1e-04±1e-04	0.786416
	Tenacibaculum	0±0	0±0	1e-04±1e-04	0±0	0.273015
	Salinibacter	0±0	1e-04±1e-04	1e-04±1e-04	1e-04±1e-04	0.645937
	Pedobacter	0±0	0±0	0.0018±0.0018	0±0	0.273015
	Terrimonas	0±0	0±0	1e-04±1e-04	1e-04±1e-04	0.723873
	Candidatus.Cardinium	0±0	0±0	0±0	0±0	1
	Candidatus.Protochlamydia	0±0	0±0	0±0	0±0	1
	Simkania	0±0	0±0	0±0	0±0	1
	Chlorobium	0±0	0±0	0±0	0±0	1
	Pelodictyon	0±0	0±0	0±0	0±0	1
	Prosthecochloris	0±0	0±0	0±0	0±0	1
	Chloroflexus	0±0	1e-04±1e-04	0±0	3e-04±3e-04	0.314385
	Roseiflexus	0±0	0±0	0±0	0±0	1
	Oscillochloris	0±0	1e-04±1e-04	0±0	4e-04±3e-04	0.16502
	Aphanothece	0±0	0±0	0±0	0±0	1
	Synechocystis	0±0	0±0	0±0	0±0	1
	Trichormus	0±0	1e-04±1e-04	2e-04±1e-04	0±0	0.216726
	Geitlerinema	0±0	1e-04±1e-04	0±0	4e-04±3e-04	0.199551
	Chroococcidiopsis	0±0	0±0	0±0	0±0	0.637955
	Stanieria	0±0	0±0	0±0	1e-04±1e-04	0.273015
	Xenococcus	0±0	0±0	0±0	0±0	1
	Prochlorococcus	0±0	1e-04±1e-04	0±0	0±0	0.281519
	Meiothermus	0±0	0±0	0±0	0±0	1
	Thermus	0±0	0±0	0±0	1e-04±1e-04	0.273015
	Dictyoglomus	0±0	0±0	0±0	1e-04±1e-04	0.595384
	Fibrobacter	0±0	3e-04±2e-04	6e-04±4e-04	0±0	0.144151
	Marinococcus	0±0	0±0	0±0	0±0	0.637955
	Brochothrix	0±0	0±0	0±0	0±0	1
	Cohnella	0±0	0±0	0±0	0±0	1
	Thermobacillus	0±0	0±0	0±0	0±0	1
	Pasteuria	0±0	1e-04±1e-04	4e-04±1e-04	0±0	3.20784e-05
	Kurthia	0±0	0±0	1e-04±1e-04	4e-04±4e-04	0.35797
	Macrococcus	0±0	0±0	1e-04±1e-04	2e-04±2e-04	0.380363
	Thermoflavimicrobium	0±0	1e-04±1e-04	0±0	1e-04±1e-04	0.859333
	Pullulanibacillus	0±0	0±0	4e-04±2e-04	0±0	0.0109705
	Abiotrophia	0±0	0±0	0±0	0±0	1
	Globicatella	0±0	0±0	1e-04±1e-04	2e-04±1e-04	0.192241
	Atopobacter	0±0	0±0	0±0	0±0	1
	Vagococcus	0±0	1e-04±1e-04	0±0	0±0	0.418238
	Heliorestis	0±0	1e-04±1e-04	0±0	0±0	0.591109
	Dehalobacter	0±0	1e-04±1e-04	2e-04±1e-04	1e-04±1e-04	0.198476
	Peptococcus	0±0	0±0	0±0	0±0	1
	Caldanaerobacter	0±0	1e-04±1e-04	0±0	1e-04±1e-04	0.504159
	Acidaminococcus	0±0	2e-04±1e-04	1e-04±1e-04	1e-04±1e-04	0.339135
	Leptotrichia	0±0	0±0	0±0	0±0	0.418238
	Leptospirillum	0±0	1e-04±1e-04	0±0	0±0	0.39514
	Isosphaera	0±0	0±0	0±0	0±0	1
	Pirellula	0±0	0±0	0±0	0±0	1
	Planctomyces	0±0	0±0	0±0	0±0	1
	Brevundimonas	0±0	0±0	0±0	0±0	1
	Beijerinckia	0±0	0±0	1e-04±1e-04	0±0	0.273015
	Afipia	0±0	0±0	0±0	0±0	1
	Bosea	0±0	0±0	0±0	1e-04±1e-04	0.273015
	Ochrobactrum	0±0	0±0	0±0	0±0	1
	Methylosinus	0±0	0±0	0±0	0±0	1
	Aminobacter	0±0	0±0	0±0	0±0	1
	Mesorhizobium	0±0	0±0	0±0	0±0	1
	Phyllobacterium	0±0	1e-04±1e-04	0±0	0±0	0.418238
	Agrobacterium	0±0	0±0	0±0	0±0	1
	Candidatus.Liberibacter	0±0	0±0	0±0	0±0	1
	Rhizobium	0±0	0±0	0±0	0±0	1
	Rhodobium	0±0	0±0	0±0	0±0	1
	Azorhizobium	0±0	0±0	0±0	0±0	1
	Maricaulis	0±0	0±0	0±0	0±0	1
	Rhodobacter	0±0	0±0	0±0	0±0	1
	Acidiphilium	0±0	0±0	0±0	0±0	1
	Gluconobacter	0±0	0±0	0±0	0±0	1
	Kozakia	0±0	0±0	0±0	0±0	1
	Roseococcus	0±0	0±0	0±0	0±0	0.637955
	Azospirillum	0±0	1e-04±1e-04	1e-04±1e-04	1e-04±1e-04	0.963218
	Thalassospira	0±0	0±0	0±0	0±0	1
	Anaplasma	0±0	0±0	0±0	0±0	1
	Neorickettsia	0±0	0±0	0±0	0±0	0.637955
	Wolbachia	0±0	1e-04±1e-04	1e-04±1e-04	0±0	0.62558
	Orientia	0±0	0±0	1e-04±1e-04	0±0	0.273015
	Rickettsia	0±0	0±0	1e-04±1e-04	1e-04±1e-04	0.843226
	Sphingomonas	0±0	0±0	0±0	0±0	1
	Sphingopyxis	0±0	0±0	0±0	0±0	1
	Castellaniella	0±0	0±0	0±0	0±0	1
	Oligella	0±0	0±0	0±0	1e-04±1e-04	0.427052
	Taylorella	0±0	0±0	0±0	0±0	1
	Paucimonas	0±0	0±0	0±0	0±0	1
	Acidovorax	0±0	0±0	1e-04±1e-04	0±0	0.273015
	Variovorax	0±0	0±0	0±0	0±0	0.418238
	Verminephrobacter	0±0	0±0	0±0	0±0	1
	Herbaspirillum	0±0	0±0	0±0	0±0	1
	Oxalicibacterium	0±0	0±0	0±0	0±0	1
	Oxalobacter	0±0	0±0	0±0	0±0	1
	Chromobacterium	0±0	0±0	0±0	0±0	1
	Nitrosomonas	0±0	0±0	0±0	1e-04±1e-04	0.273015
	Nitrosovibrio	0±0	0±0	1e-04±1e-04	0±0	0.273015
	Azoarcus	0±0	0±0	0±0	0±0	1
	Sterolibacterium	0±0	0±0	0±0	0±0	1
	Bacteriovorax	0±0	1e-04±1e-04	1e-04±1e-04	0±0	0.659401
	Bdellovibrio	0±0	0±0	1e-04±1e-04	0±0	0.273015
	Desulfatibacillum	0±0	0±0	0±0	0±0	1
	Desulfobotulus	0±0	3e-04±2e-04	2e-04±1e-04	1e-04±1e-04	0.211759
	Desulfocella	0±0	0±0	1e-04±1e-04	0±0	0.127241
	Desulfococcus	0±0	1e-04±1e-04	0±0	0±0	0.729907
	Desulfobulbus	0±0	0±0	0±0	0±0	1
	Desulfomicrobium	0±0	1e-04±1e-04	1e-04±1e-04	0±0	0.481344
	Desulfovibrio	0±0	4e-04±1e-04	1e-04±1e-04	2e-04±1e-04	0.0586109
	Anaeromyxobacter	0±0	0±0	1e-04±1e-04	0±0	0.273015
	Desulfobacca	0±0	1e-04±1e-04	1e-04±1e-04	0±0	0.79318
	Thioreductor	0±0	0±0	0±0	1e-04±1e-04	0.273015
	Psychromonas	0±0	1e-04±1e-04	1e-04±1e-04	0±0	0.802651
	Halochromatium	0±0	0±0	0±0	0±0	1
	Lamprocystis	0±0	0±0	0±0	0±0	1
	Marichromatium	0±0	0±0	1e-04±1e-04	1e-04±1e-04	0.0996834
	Thiobaca	0±0	0±0	0±0	0±0	1
	Thiocapsa	0±0	0±0	0±0	0±0	0.637955
	Thiorhodococcus	0±0	0±0	0±0	0±0	1
	Alkalilimnicola	0±0	0±0	0±0	1e-04±1e-04	0.273015
	Alkalispirillum	0±0	0±0	1e-04±1e-04	1e-04±1e-04	0.390862
	Halorhodospira	0±0	0±0	1e-04±1e-04	0±0	0.273015
	Thioalkalispira	0±0	3e-04±2e-04	0±0	3e-04±2e-04	0.253312
	Thioalkalivibrio	0±0	2e-04±1e-04	1e-04±1e-04	0±0	0.128296
	Thiohalospira	0±0	0±0	1e-04±1e-04	0±0	0.273015
	Thiorhodospira	0±0	1e-04±1e-04	1e-04±1e-04	0±0	0.802468
	Buchnera	0±0	1e-04±1e-04	0±0	0±0	0.418238
	Candidatus.Blochmannia	0±0	0±0	0±0	0±0	0.637955
	Cronobacter	0±0	0±0	0±0	0±0	1
	Edwardsiella	0±0	0±0	0±0	0±0	1
	Enterobacter	0±0	0±0	0±0	0±0	1
	Escherichia	0±0	0±0	0±0	0±0	1
	Klebsiella	0±0	0±0	0±0	0±0	1
	Pantoea	0±0	0±0	0±0	0±0	1
	Photorhabdus	0±0	0±0	0±0	0±0	1
	Shigella	0±0	0±0	0±0	0±0	1
	Yersinia	0±0	0±0	0±0	0±0	1
	Coxiella	0±0	0±0	0±0	1e-04±1e-04	0.273015
	Fluoribacter	0±0	0±0	0±0	0±0	1
	Crenothrix	0±0	0±0	0±0	0±0	1
	Candidatus.Portiera	0±0	0±0	0±0	0±0	1
	Halomonas	0±0	0±0	0±0	0±0	1
	Zymobacter	0±0	1e-04±1e-04	0±0	0±0	0.706858
	Oleispira	0±0	0±0	0±0	0±0	1
	Actinobacillus	0±0	0±0	1e-04±1e-04	0±0	0.273015
	Haemophilus	0±0	0±0	0±0	0±0	1
	Volucribacter	0±0	0±0	0±0	0±0	1
	Moraxella	0±0	0±0	1e-04±1e-04	0±0	0.273015
	Pseudomonas	0±0	0±0	1e-04±1e-04	1e-04±1e-04	0.759924
	Francisella	0±0	0±0	0±0	0±0	1
	Piscirickettsia	0±0	0±0	0±0	0±0	1
	Thiothrix	0±0	0±0	0±0	0±0	1
	Candidatus.Thiobios	0±0	0±0	0±0	0±0	0.637955
	Dechloromarinus	0±0	0±0	0±0	0±0	1
	Ignatzschineria	0±0	0±0	0±0	0±0	1
	Borrelia	0±0	0±0	1e-04±1e-04	0±0	0.273015
	Entomoplasma	0±0	1e-04±1e-04	0±0	0±0	0.0838129
	Spiroplasma	0±0	1e-04±1e-04	0±0	0±0	0.418238
	Ureaplasma	0±0	0±0	0±0	0±0	0.637955
	Thermodesulfatator	0±0	0±0	0±0	1e-04±1e-04	0.273015
	Thermodesulfobacterium	0±0	0±0	0±0	0±0	1
	Opitutus	0±0	0±0	0±0	0±0	1
	Chaetoceros	0±0	0±0	0±0	0±0	1
	Stellarima	0±0	1e-04±1e-04	0±0	0±0	0.418238
	Odontella	0±0	0±0	0±0	0±0	1
	Polytoma	0±0	6e-04±6e-04	2e-04±2e-04	0±0	0.492822
	Oocystis	0±0	0±0	1e-04±1e-04	0±0	0.273015
	Chlorella	0±0	0±0	0±0	0±0	1
	Codium	0±0	0±0	1e-04±1e-04	0±0	0.593004
	Euglena	0±0	0±0	0±0	0±0	1
	Lepocinclis	0±0	0±0	0±0	0±0	1
	Fucus	0±0	0±0	0±0	0±0	1
	Dacrydium	0±0	0±0	0±0	0±0	1
	Podocarpus	0±0	0±0	0±0	0±0	1
	Ephedra	0±0	0±0	0±0	0±0	0.637955
	Selaginella	0±0	0±0	0±0	0±0	0.637955
	Phalaenopsis	0±0	0±0	0±0	0±0	0.637955
	Festuca	0±0	2e-04±2e-04	0±0	0±0	0.418238
	Lolium	0±0	0±0	0±0	0±0	1
	Mesostigma	0±0	1e-04±1e-04	0±0	1e-04±1e-04	0.80942
	Daucus	0±0	0±0	0±0	1e-04±1e-04	0.273015
	Arachis	0±0	0±0	0±0	3e-04±3e-04	0.273015
	Lotus	0±0	0±0	0±0	0±0	0.637955
	Glechoma	0±0	0±0	0±0	0±0	1
	Penthorum	0±0	0±0	0±0	1e-04±1e-04	0.273015
	Spirogyra	0±0	1e-04±1e-04	1e-04±1e-04	0±0	0.404852
	Cyanidium	0±0	1e-04±1e-04	0±0	1e-04±1e-04	0.634249
	Compsopogon	0±0	1e-04±1e-04	0±0	0±0	0.418238
	Crouania	0±0	0±0	0±0	0±0	1
	Gelidium	0±0	0±0	0±0	0±0	0.637955
